# Supplementary material for: Causality investigation among gut microbiota, immune cells, and prostate diseases: a Mendelian randomization study
Source: Front Microbiol. 2024 Sep 11;15:1445304. doi: 10.3389/fmicb.2024.1445304 (PMC11422081; doi:10.3389/fmicb.2024.1445304)
Supplement: Supplementary Table S1 — 1650 SNPs for 75 immune cells. [file Table_1.XLSX]

## Sheet: Sheet1
Prostate disease	Gut microbiota	Immune cell	method	nsnp	b	se	pval	lo_ci	up_ci	or	or_lci95	or_uci95	beta_all	beta_dir	beta1	beta12	beta12_p	beta2	lci	lci_p	p	se	uci	uci-p	z
Prostate cancer	class.Mollicutes.id.3920	Secreting Treg % CD4 Treg	MR Egger	12	0.0673542	0.319667	0.837352	-0.559193	0.693902	1.06967	0.57167	2.00151	-0.271677	-0.280008	0.268677	0.00833135	-0.0306664	0.0310088	-0.0494502	0.182019	0.777479	0.0294804	0.0661129	-0.243351	0.282606
		Activated & resting Treg % CD4 Treg	Weighted median	12	-0.210909	0.114757	0.0660823	-0.435833	0.0140159	0.809848	0.646726	1.01411
		Mo MDSC AC	Inverse variance weighted	12	-0.271677	0.0951189	0.0042877	-0.45811	-0.0852438	0.7621	0.632478	0.918288
			Simple mode	12	-0.301782	0.177213	0.116633	-0.649119	0.0455556	0.7395	0.522506	1.04661
			Weighted mode	12	-0.252317	0.157653	0.137802	-0.561316	0.0566832	0.776999	0.570458	1.05832
Prostatitis	genus.Eubacteriumnodatumgroup.id.11297	CD8 on EM CD8br	MR Egger	11	0.537184	1.40813	0.711691	-2.22274	3.29711	1.71118	0.108312	27.0344	0.649976	0.727736	-0.246411	-0.0777594	-0.119634	0.315568	-0.174617	-0.268652	0.115598	0.0494174	0.0190988	0.0293838	-1.57352
			Weighted median	11	0.595332	0.41622	0.152622	-0.220459	1.41112	1.81363	0.80215	4.10056
			Inverse variance weighted	11	0.649976	0.303814	0.0324041	0.0545011	1.24545	1.9155	1.05601	3.4745
			Simple mode	11	1.01804	0.681692	0.166197	-0.318078	2.35415	2.76776	0.727546	10.5292
			Weighted mode	11	0.759278	0.698105	0.302278	-0.609008	2.12756	2.13673	0.54389	8.3944
Benign Prostatic Hyperplasia	genus.Dorea.id.1997	CD28- CD25++ CD8br AC	MR Egger	12	-0.0151247	0.292631	0.959797	-0.588681	0.558432	0.984989	0.555059	1.74793	-0.288932	-0.272615	0.335455	-0.0163168	0.0564728	-0.0486409	-0.119415	0.413298	0.75641	0.0526011	0.0867813	-0.300352	-0.310199
		CD16-CD56 on HLA DR+ NK	Weighted median	12	-0.289866	0.139433	0.037627	-0.563154	-0.0165778	0.748364	0.569411	0.983559
			Inverse variance weighted	12	-0.288932	0.0998725	0.00381573	-0.484682	-0.0931817	0.749063	0.615893	0.911028
			Simple mode	12	-0.301936	0.24944	0.251471	-0.790839	0.186966	0.739385	0.453464	1.20559
			Weighted mode	12	-0.310119	0.229677	0.204065	-0.760285	0.140048	0.73336	0.467533	1.15033
