# Supplementary material for: Causality investigation among gut microbiota, immune cells, and prostate diseases: a Mendelian randomization study
Source: Front Microbiol. 2024 Sep 11;15:1445304. doi: 10.3389/fmicb.2024.1445304 (PMC11422081; doi:10.3389/fmicb.2024.1445304)
Supplement: Supplementary Table S2 — 412 SNPs for 28 gut microbiota taxa. [file Table_2.XLSX]

## Sheet: Sheet1
Prostate disease	Immune cell	ID	SNP	effect_allele.exposure	other_allele.exposure	beta.exposure	beta.outcome	eaf.exposure	eaf.outcome	se.outcome	pval.outcome	samplesize.exposure	se.exposure	chr.exposure	pval.exposure	pos.exposure	R2	f	meanf
Prostate cancer	IgD+ CD38br %lymphocyte	ebi-a-GCST90001429	rs10103048	C	A	0.126	0.0158971	0.7321	0.59641	0.0171217	0.353163	3656	0.02692	8	2.988e-06	130602281	0.00595649	21.8954	22.2814
			rs10821937	T	C	-0.116	-0.0232012	0.6458	0.659909	0.0175616	0.186458	3656	0.02553	10	5.66304e-06	63723909	0.00561517	20.6337	22.2814
			rs10832409	A	G	0.1495	-0.00582101	0.1722	0.201936	0.0206473	0.778	3656	0.03227	11	3.73603e-06	15377699	0.00583628	21.451	22.2814
			rs10877626	G	C	0.1102	0.00537773	0.4739	0.494627	0.017072	0.752759	3656	0.02441	12	6.485e-06	61758121	0.00554379	20.37	22.2814
			rs11068290	T	C	0.3875	-0.0416112	0.0231	0.0127869	0.0735222	0.571416	3656	0.07937	12	1.08901e-06	110228055	0.00647742	23.8228	22.2814
			rs11185560	A	G	-0.2347	0.010509	0.9375	0.96704	0.0466919	0.821924	3656	0.05014	7	2.95597e-06	190115	0.00595739	21.8988	22.2814
			rs11682311	C	T	-0.1278	-0.027057	0.3243	0.41488	0.0170079	0.111644	3656	0.02599	2	9.105e-07	16464977	0.00657022	24.1664	22.2814
			rs117772462	A	T	-0.4644	-0.000406901	0.0159	0.0116597	0.0780405	0.99584	3656	0.09659	7	1.58599e-06	48791017	0.00628314	23.1037	22.2814
			rs13300113	T	A	0.1232	-0.0226576	0.2789	0.282971	0.0184606	0.219691	3656	0.02752	9	7.74908e-06	115678594	0.00545185	20.0303	22.2814
			rs140380950	C	T	-0.3597	0.0157862	0.0368	0.0131521	0.071733	0.825817	3656	0.06402	2	2.067e-08	105587803	0.0085607	31.5509	22.2814
			rs1695681	A	C	-0.1213	-0.00108671	0.5309	0.516724	0.0167729	0.948341	3656	0.02451	8	7.75908e-07	118255950	0.00665471	24.4792	22.2814
			rs17408660	G	A	-0.4731	-0.014774	0.0129	0.0391185	0.0427021	0.729359	3656	0.1058	12	7.92501e-06	27184482	0.00543951	19.9847	22.2814
			rs1919856	G	A	0.1734	-0.00181915	0.108	0.0866966	0.0295941	0.950985	3656	0.03817	1	5.72506e-06	247700906	0.0056131	20.6261	22.2814
			rs2216762	C	T	-0.1525	0.019304	0.8141	0.866802	0.0245202	0.431124	3656	0.03097	16	8.88403e-07	84759446	0.00658841	24.2337	22.2814
			rs2686423	G	A	0.3352	0.0767428	0.9739	0.931296	0.0328717	0.0195634	3656	0.07432	3	6.66807e-06	183195708	0.00553326	20.331	22.2814
			rs2857599	A	G	-0.1653	0.0417789	0.1722	0.156893	0.0228858	0.06792	3656	0.03649	6	6.07393e-06	31562150	0.00558163	20.5097	22.2814
			rs3811315	A	T	0.1771	0.0298583	0.1157	0.0849456	0.0300132	0.319814	3656	0.03756	14	2.503e-06	22499870	0.00604431	22.2202	22.2814
			rs4907205	C	T	-0.1658	0.0176448	0.1232	0.18567	0.0213195	0.407875	3656	0.03741	2	9.60395e-06	97558150	0.00534393	19.6316	22.2814
			rs55708924	G	A	-0.3886	-0.130412	0.0185	0.0125738	0.075348	0.0834894	3656	0.0872	21	8.58796e-06	16767346	0.00540274	19.8488	22.2814
			rs59879144	A	C	-0.4624	-0.0397352	0.0161	0.0398572	0.0422876	0.347401	3656	0.09688	12	1.88599e-06	75564449	0.00619246	22.7683	22.2814
			rs60521331	A	G	0.1158	0.0133383	0.5022	0.44287	0.0167606	0.426143	3656	0.02425	17	1.86299e-06	8639905	0.00619851	22.7906	22.2814
			rs75589249	T	C	-0.5382	-0.0526481	0.0107	0.0344492	0.0456498	0.248786	3656	0.1197	14	7.06708e-06	43915569	0.00549918	20.2051	22.2814
			rs76112278	A	G	-0.4243	0.0082061	0.0194	0.0125363	0.0743276	0.912089	3656	0.08741	4	1.25901e-06	15915069	0.00640365	23.5497	22.2814
			rs76660971	A	G	-0.1368	-0.00297343	0.2299	0.14201	0.0244131	0.90306	3656	0.02874	5	2.02502e-06	18919526	0.00615899	22.6444	22.2814
			rs7667070	C	T	-0.283	-0.0489094	0.0361	0.0363245	0.0444688	0.271393	3656	0.06349	4	8.55697e-06	38379833	0.00540508	19.8575	22.2814
			rs80330977	A	G	-0.2327	-0.0423821	0.0814	0.0767701	0.0311552	0.173718	3656	0.04501	5	2.46598e-07	158276610	0.0072578	26.7139	22.2814
	CD62L- DC AC	ebi-a-GCST90001462	rs112701148	T	G	-0.2246	-0.00914207	0.0697	0.0504541	0.0390123	0.814723	18	0.05013	7.69502e-06	3387	10175131	0.00589173	20.0617	67.2849
			rs116910026	T	C	0.2767	0.0690741	0.0512	0.0236437	0.0547366	0.206972	11	0.05667	1.09401e-06	3387	19877912	0.00698957	23.8262	67.2849
			rs139058442	A	G	0.3107	-0.0560038	0.0353	0.0214695	0.0578793	0.333246	16	0.07021	9.94489e-06	3387	74973365	0.00574865	19.5717	67.2849
			rs139894456	A	C	-1.176	-0.0140667	0.0025	0.00948739	0.086343	0.870584	8	0.2575	5.12201e-06	3387	141396189	0.00612039	20.8451	67.2849
			rs143140559	T	C	0.7418	0.071861	0.0094	0.0129967	0.0735467	0.32853	1	0.1284	8.28209e-09	3387	160972255	0.0097582	33.357	67.2849
			rs147678401	A	G	0.3283	-0.00445227	0.0437	0.0695852	0.0328163	0.89208	1	0.06281	1.82898e-07	3387	161035780	0.00800166	27.3041	67.2849
			rs149812305	C	T	-0.36	0.144971	0.0272	0.00834228	0.0918104	0.114331	11	0.0755	1.94299e-06	3387	5480718	0.00666792	22.7224	67.2849
			rs151030554	A	C	-2.086	-0.0511239	0.0009	0.0147155	0.0702161	0.466556	15	0.4634	6.98104e-06	3387	57324322	0.00594718	20.2516	67.2849
			rs17438107	T	A	0.2057	-0.0536138	0.0921	0.0464584	0.03949	0.174573	1	0.04421	3.37699e-06	3387	162920561	0.00635105	21.6357	67.2849
			rs35519924	A	G	0.128	0.00214507	0.3276	0.434903	0.017143	0.900422	15	0.02738	3.039e-06	3387	81119490	0.00641128	21.8422	67.2849
			rs35740507	C	T	-4.152	-0.105883	0.0001	0.0154585	0.0681413	0.120214	4	0.8762	2.23599e-06	3387	90807488	0.00658602	22.4415	67.2849
			rs71632979	G	A	0.7524	0.0423572	0.2449	0.116398	0.0258845	0.101758	1	0.02735	1.40281e-150	3387	161526397	0.182635	756.356	67.2849
			rs71639910	A	G	0.3586	0.10432	0.0686	0.0217065	0.0569625	0.0670434	1	0.05081	2.04692e-12	3387	161937774	0.0144933	49.7812	67.2849
			rs73231298	A	G	0.1337	0.00545887	0.287	0.210108	0.0205025	0.790043	12	0.02799	1.86599e-06	3387	127036033	0.00669154	22.8034	67.2849
			rs75055130	C	G	-1.139	-0.0838716	0.0024	0.0178906	0.0625774	0.180153	2	0.2448	3.39203e-06	3387	155187137	0.006351	21.6356	67.2849
			rs771894	A	G	0.2383	0.134849	0.0602	0.0226289	0.055986	0.0160131	9	0.05385	9.91402e-06	3387	1642516	0.00574854	19.5713	67.2849
			rs9855547	G	T	0.1447	0.000469806	0.8091	0.61767	0.0172681	0.978295	3	0.03248	8.67801e-06	3387	163257483	0.00582576	19.8357	67.2849
	CD62L- HLA DR++ monocyte AC	ebi-a-GCST90001454	rs10759491	T	C	-0.1197	0.00999846	0.4032	0.401832	0.0169556	0.555402	0.02688	9	3018	8.75004e-06	113852341	0.00652779	19.8172	21.0489
			rs10887149	A	G	0.1276	-0.0128299	0.3101	0.339161	0.0175271	0.464164	0.02858	10	3018	8.36392e-06	124167004	0.00656143	19.92	21.0489
			rs10948829	G	A	-0.2094	-0.0135965	0.0911	0.0626466	0.0343393	0.692146	0.0463	6	3018	6.346e-06	54476928	0.00673191	20.4411	21.0489
			rs111224423	G	C	-0.2927	0.0312835	0.0409	0.0593105	0.0351316	0.373215	0.06581	4	3018	8.97697e-06	1531162	0.00651186	19.7685	21.0489
			rs115431394	C	A	0.5986	0.0152283	0.0096	0.0258555	0.052085	0.77	0.134	3	3018	8.26704e-06	1641354	0.00656875	19.9423	21.0489
			rs117545845	T	C	0.1995	-0.0226691	0.1209	0.0950962	0.0291376	0.436569	0.03962	22	3018	5.04696e-07	25622885	0.00833114	25.3378	21.0489
			rs1320172	T	C	0.1401	-0.0237593	0.2179	0.366338	0.0176122	0.177329	0.03165	3	3018	9.92293e-06	61569753	0.00645058	19.5813	21.0489
			rs139554006	A	G	0.3934	-0.112966	0.0255	0.0103085	0.0822126	0.16942	0.08287	14	3018	2.16501e-06	53831558	0.0074118	22.5209	21.0489
			rs144348353	T	G	0.3569	-0.0965098	0.0295	0.0114191	0.0782321	0.217339	0.07891	15	3018	6.31393e-06	88341038	0.00673249	20.4428	21.0489
			rs148420500	A	G	-0.4212	0.0419378	0.0209	0.0332738	0.0463644	0.365716	0.08981	13	3018	2.86398e-06	76034172	0.00723526	21.9806	21.0489
			rs2240899	C	G	-0.1231	-0.00418181	0.6678	0.566971	0.0167101	0.802389	0.02767	18	3018	8.88505e-06	3595011	0.00651538	19.7793	21.0489
			rs28680389	A	G	0.2396	0.0251435	0.0747	0.0760643	0.0314798	0.424455	0.04966	11	3018	1.47299e-06	134566275	0.00765427	23.2634	21.0489
			rs3797612	C	T	0.1137	-0.0137331	0.4606	0.483743	0.0165925	0.407858	0.02564	5	3018	9.52906e-06	178631699	0.00647359	19.6516	21.0489
			rs4899265	C	A	0.1267	-0.0156242	0.3474	0.275668	0.0193946	0.420474	0.02759	14	3018	4.52699e-06	69321561	0.00693915	21.0747	21.0489
			rs7190107	A	T	-0.1416	0.0294824	0.2169	0.10587	0.0270523	0.275788	0.03148	16	3018	7.05992e-06	50273295	0.00665941	20.2194	21.0489
			rs7437802	T	C	-0.1209	-0.00207123	0.6269	0.596198	0.0169871	0.902955	0.02713	4	3018	8.65307e-06	148180897	0.0065371	19.8456	21.0489
			rs74805957	T	C	0.3042	-0.132773	0.0396	0.0212411	0.0579725	0.0220057	0.06703	2	3018	5.90704e-06	112941273	0.00677809	20.5822	21.0489
			rs938447	C	T	0.1364	-0.00334921	0.6473	0.701155	0.0181513	0.853608	0.02743	12	3018	6.93905e-07	108746427	0.0081267	24.7109	21.0489
	CD39+ resting Treg AC	ebi-a-GCST90001483	rs10086961	C	T	-0.1276	-0.00976222	0.2797	0.36826	0.0173279	0.573174	0.02767	132897157	4.09902e-06	8	3405	0.00620672	21.2534	91.2511
			rs111534725	T	G	0.7719	0.0021314	0.0408	0.00604653	0.10777	0.984221	0.06357	98139264	3.05703e-33	10	3405	0.0415041	147.354	91.2511
			rs11718018	C	T	-0.1138	-0.0128942	0.4137	0.388662	0.0170693	0.450005	0.02532	60364770	7.22005e-06	3	3405	0.00589754	20.1884	91.2511
			rs117572834	G	T	-1.021	0.0243762	0.0031	0.00776554	0.0939946	0.795376	0.2137	109896541	1.82802e-06	10	3405	0.00665922	22.8133	91.2511
			rs117678654	A	C	0.6017	-0.173782	0.0107	0.0187042	0.0609908	0.00438123	0.1206	101548054	6.32397e-07	10	3405	0.00725746	24.8777	91.2511
			rs11890666	A	G	-0.1566	-0.00108589	0.2875	0.20943	0.0208025	0.958369	0.02815	38745822	2.88403e-08	2	3405	0.009007	30.9294	91.2511
			rs12712610	G	A	0.1912	0.0224467	0.2972	0.170414	0.0222533	0.313122	0.02749	38897249	4.16486e-12	2	3405	0.0140082	48.3472	91.2511
			rs138807420	T	A	1.024	-0.00477517	0.0034	0.0165898	0.0650947	0.941522	0.2041	6231929	5.48504e-07	5	3405	0.00733834	25.157	91.2511
			rs138915779	A	C	1.188	-0.0089844	0.0034	0.0195304	0.0605446	0.882033	0.2275	190079170	1.88899e-07	1	3405	0.00794491	27.253	91.2511
			rs143132810	C	T	0.6358	-0.00616072	0.0263	0.0179484	0.0626322	0.921644	0.0789	96890004	1.06709e-15	10	3405	0.018714	64.8981	91.2511
			rs146899923	C	T	0.8565	0.0109124	0.009	0.0127482	0.0748128	0.88403	0.1368	195919849	4.292e-10	1	3405	0.0113814	39.1767	91.2511
			rs17583875	A	G	2.134	-0.00950433	0.0029	0.0212444	0.0571146	0.867836	0.2233	197924770	2.16721e-21	1	3405	0.0261216	91.2759	91.2511
			rs185474383	T	G	0.5292	-0.0994998	0.021	0.0153593	0.0679692	0.143222	0.08658	96311553	1.096e-09	10	3405	0.010853	37.3379	91.2511
			rs187089343	C	A	0.855	-0.170211	0.0047	0.0029988	0.154339	0.270095	0.1874	182091538	5.21795e-06	1	3405	0.00607616	20.8036	91.2511
			rs190023756	A	G	0.6136	0.0103739	0.0101	0.056869	0.0359621	0.772988	0.1211	199471227	4.23701e-07	1	3405	0.00748347	25.6583	91.2511
			rs192831774	T	A	0.4945	0.051639	0.0311	0.0100646	0.0837506	0.537512	0.0724	95387682	1.00392e-11	10	3405	0.0135154	46.623	91.2511
			rs2326054	C	T	-0.2253	0.0283196	0.0626	0.127002	0.0250283	0.257843	0.05016	3033175	7.27294e-06	20	3405	0.00589013	20.1629	91.2511
			rs35909109	T	C	0.3601	-0.0265527	0.0464	0.0277432	0.0508535	0.601572	0.06066	98014850	3.22203e-09	10	3405	0.0102436	35.2197	91.2511
			rs4321083	A	G	0.1371	-0.0472336	0.2137	0.249871	0.0195723	0.0158091	0.03069	84031916	8.24005e-06	13	3405	0.00582675	19.9446	91.2511
			rs4918971	G	C	0.8068	0.000252851	0.4264	0.493254	0.0166044	0.98785	0.02149	97569998	1e-200	10	3405	0.292759	1408.65	91.2511
			rs56158191	T	C	-0.3521	-0.0408407	0.0266	0.0433436	0.0406378	0.314899	0.07883	57436943	8.18691e-06	19	3405	0.00582498	19.9386	91.2511
			rs62421103	T	G	0.2238	-0.034568	0.0712	0.0618918	0.0344089	0.315078	0.04927	113160344	5.77497e-06	6	3405	0.00602302	20.6205	91.2511
			rs6488275	T	C	-0.1716	0.0542121	0.8774	0.936492	0.0341707	0.112625	0.03738	10379180	4.55795e-06	12	3405	0.00615119	21.0621	91.2511
			rs7079761	A	G	0.7212	-0.0653579	0.0554	0.0142689	0.069932	0.349999	0.05595	97842115	3.74542e-37	10	3405	0.0465267	166.057	91.2511
			rs72809762	T	C	0.4336	0.0286866	0.0675	0.0364602	0.0443288	0.517547	0.04951	97294154	3.04299e-18	10	3405	0.0220293	76.6545	91.2511
			rs77520132	A	G	0.5828	-0.0508434	0.046	0.0117385	0.077397	0.511234	0.05899	98160835	1.02896e-22	10	3405	0.027867	97.55	91.2511
			rs78096816	C	A	1.521	-0.11048	0.0013	0.0358338	0.0450998	0.0142987	0.3287	53370856	3.84698e-06	2	3405	0.00624913	21.3995	91.2511
			rs78654607	G	C	-0.3394	0.0458203	0.0329	0.0406929	0.0415726	0.270386	0.07017	83070118	1.38099e-06	16	3405	0.00682386	23.3811	91.2511
			rs78843390	T	C	0.6066	-0.0535544	0.0094	0.0207368	0.0578487	0.354567	0.1302	130031612	3.28799e-06	12	3405	0.00633441	21.6934	91.2511
	CD39+ resting Treg % CD4 Treg	ebi-a-GCST90001485	rs10086961	C	T	-0.1275	-0.00976222	0.28	0.36826	0.0173279	0.573174	8	3437	3.29602e-06	0.02736	132897157	0.00627875	21.7038	94.3685
			rs111534725	T	G	0.8056	0.0021314	0.0409	0.00604653	0.10777	0.984221	10	3437	1.05512e-36	0.06291	98139264	0.0455385	163.888	94.3685
			rs113264169	T	C	0.2772	-0.0232899	0.0418	0.0114204	0.079109	0.768451	7	3437	9.87006e-06	0.06262	46328226	0.00566907	19.5843	94.3685
			rs113435341	G	A	2.267	-0.0045527	0.0032	0.0161377	0.0657969	0.944836	1	3437	3.79315e-25	0.2171	198151688	0.0307496	108.976	94.3685
			rs11579717	A	G	1.718	-0.0892789	0.0044	0.0441456	0.0406622	0.0281188	1	3437	1.35114e-20	0.1835	199999121	0.024869	87.6035	94.3685
			rs115977640	A	C	0.6189	0.0517203	0.0077	0.0238712	0.0540522	0.338639	2	3437	3.82904e-06	0.1337	160238519	0.00619583	21.4154	94.3685
			rs116794175	C	T	1.311	-0.170944	0.0042	0.00217887	0.18552	0.356824	1	3437	6.98232e-12	0.1905	194010208	0.0135923	47.3328	94.3685
			rs116988060	T	A	1.095	-0.0253996	0.0031	0.0013408	0.223141	0.909374	18	3437	1.24799e-06	0.2254	34080354	0.00681976	23.5867	94.3685
			rs117572834	G	T	-1.108	0.0243762	0.0031	0.00776554	0.0939946	0.795376	10	3437	2.25299e-07	0.2135	109896541	0.00777525	26.9173	94.3685
			rs11818051	T	C	0.6998	0.114985	0.0317	0.00853176	0.0913194	0.207975	10	3437	4.23741e-22	0.0719	97972294	0.0268227	94.6754	94.3685
			rs11890666	A	G	-0.1612	-0.00108589	0.2866	0.20943	0.0208025	0.958369	2	3437	7.94292e-09	0.02787	38745822	0.00963984	33.4352	94.3685
			rs12258674	T	A	-0.1514	-0.0326338	0.165	0.148947	0.0235154	0.16521	10	3437	8.80704e-06	0.03401	68394054	0.00573274	19.8055	94.3685
			rs12518588	G	T	0.1241	-0.00719496	0.412	0.531394	0.0166738	0.666096	5	3437	9.15398e-07	0.02523	85325148	0.0069901	24.18	94.3685
			rs12712610	G	A	0.201	0.0224467	0.2975	0.170414	0.0222533	0.313122	2	3437	1.82684e-13	0.02719	38897249	0.015651	54.6161	94.3685
			rs12778837	C	T	0.1965	-0.00860844	0.3595	0.394795	0.0169498	0.611538	10	3437	1.5531e-13	0.02651	96998744	0.015734	54.9102	94.3685
			rs1410600	T	C	-0.2216	0.00692014	0.4069	0.498266	0.0166462	0.677616	10	3437	3.58922e-18	0.02536	97070694	0.021733	76.3112	94.3685
			rs150956189	C	T	2.837	-0.040516	0.0003	0.0156185	0.0675926	0.548896	1	3437	5.74196e-06	0.6244	214625781	0.00597053	20.6319	94.3685
			rs17111341	C	T	0.6853	0.000540788	0.0666	0.0239676	0.0542131	0.992041	10	3437	1.85909e-41	0.05013	97881031	0.0515694	186.773	94.3685
			rs182702572	A	C	0.5464	-0.0766873	0.0295	0.00983678	0.0845003	0.364122	10	3437	1.95119e-13	0.07402	96658384	0.0156067	54.4591	94.3685
			rs187089343	C	A	0.8819	-0.170211	0.0047	0.0029988	0.154339	0.270095	1	3437	2.31702e-06	0.1864	182091538	0.00647065	22.3714	94.3685
			rs2326054	C	T	-0.2311	0.0283196	0.0628	0.127002	0.0250283	0.257843	20	3437	3.34503e-06	0.04963	3033175	0.00626903	21.67	94.3685
			rs34645541	A	C	0.7843	0.0281854	0.0095	0.0168542	0.0649873	0.664502	1	3437	1.293e-09	0.1289	195875605	0.0106568	37.0003	94.3685
			rs357363	G	C	0.3075	0.000296169	0.9674	0.969227	0.0491069	0.995188	7	3437	6.32106e-06	0.06798	137976565	0.00591794	20.4491	94.3685
			rs35909109	T	C	0.3811	-0.0265527	0.0464	0.0277432	0.0508535	0.601572	10	3437	2.29901e-10	0.05993	98014850	0.0116287	40.4144	94.3685
			rs4918969	A	G	0.8426	-2.06349e-05	0.4267	0.506742	0.0166051	0.999008	10	3437	1e-200	0.02078	97562938	0.323584	1643.23	94.3685
			rs5755717	C	A	0.1309	0.00681495	0.22	0.303721	0.0182915	0.709465	22	3437	9.80799e-06	0.02956	35786713	0.0056731	19.5983	94.3685
			rs61821998	A	T	0.4208	0.0376823	0.0215	0.0137279	0.0714875	0.598112	1	3437	6.01395e-07	0.08415	193263354	0.00722296	24.9914	94.3685
			rs77520132	A	G	0.6067	-0.0508434	0.0464	0.0117385	0.077397	0.511234	10	3437	4.4412e-25	0.05819	98160835	0.0306583	108.642	94.3685
			rs78096816	C	A	1.581	-0.11048	0.0013	0.0358338	0.0450998	0.0142987	2	3437	1.46599e-06	0.3277	53370856	0.00672667	23.2626	94.3685
			rs78654607	G	C	-0.3327	0.0458203	0.033	0.0406929	0.0415726	0.270386	16	3437	1.52999e-06	0.06909	83070118	0.00670155	23.1751	94.3685
			rs78809247	T	C	-0.3668	0.00271118	0.0239	0.0312371	0.0479307	0.954892	8	3437	6.37397e-06	0.08113	4556480	0.00591209	20.4288	94.3685
			rs78843390	T	C	0.6146	-0.0535544	0.0093	0.0207368	0.0578487	0.354567	12	3437	2.17701e-06	0.1296	130031612	0.00650074	22.4762	94.3685
			rs7963011	T	C	0.1209	-0.0337133	0.2733	0.290472	0.018464	0.0678663	12	3437	9.08699e-06	0.02721	10389074	0.00571122	19.7307	94.3685
			rs884599	G	A	-0.1114	0.00829432	0.4491	0.332961	0.0178607	0.642369	5	3437	6.844e-06	0.02473	171129907	0.0058693	20.2801	94.3685
	Secreting Treg % CD4 Treg	ebi-a-GCST90001493	rs10059100	G	A	0.1188	-0.00115297	0.3224	0.391778	0.0170412	0.946058	3437	120100784	0.02585	4.48301e-06	5	0.00610761	21.1086	37.0898
			rs113435341	G	A	-2.54	-0.0045527	0.0032	0.0161377	0.0657969	0.944836	3437	198151688	0.2093	3.13834e-33	1	0.0410892	147.189	37.0898
			rs11577174	T	C	1.612	0.186333	0.0012	0.0116654	0.0772679	0.0158861	3437	230492271	0.3412	2.38699e-06	1	0.0064524	22.3079	37.0898
			rs11579717	A	G	-1.776	-0.0892789	0.0044	0.0441456	0.0406622	0.0281188	3437	199999121	0.1774	2.93022e-23	1	0.0283345	100.167	37.0898
			rs116794175	C	T	-1.417	-0.170944	0.0042	0.00217887	0.18552	0.356824	3437	194010208	0.1841	1.78115e-14	1	0.0169446	59.2079	37.0898
			rs11739607	C	T	-0.3801	-0.0334531	0.0214	0.105057	0.0274505	0.22297	3437	27694229	0.08266	4.42497e-06	5	0.00611451	21.1326	37.0898
			rs117608988	C	T	-0.7938	-0.0129697	0.0044	0.0138001	0.0708366	0.854725	3437	86285391	0.179	9.50605e-06	9	0.0056893	19.6546	37.0898
			rs12744266	A	G	0.1243	0.00828532	0.2979	0.334688	0.0176765	0.63927	3437	248047667	0.02583	1.547e-06	1	0.00669264	23.1441	37.0898
			rs12993274	C	A	0.1532	0.0449616	0.1481	0.0722099	0.0320049	0.16007	3437	42378770	0.03388	6.29695e-06	2	0.00591392	20.4352	37.0898
			rs17607399	T	C	-0.2213	0.0352148	0.1084	0.0781417	0.0310575	0.256853	3437	41884212	0.03894	1.43599e-08	2	0.00930956	32.2789	37.0898
			rs187089343	C	A	-0.8547	-0.170211	0.0047	0.0029988	0.154339	0.270095	3437	182091538	0.1809	2.38699e-06	1	0.00645296	22.3099	37.0898
			rs2148708	G	A	-0.2105	-0.024953	0.9326	0.887298	0.02642	0.344926	3437	21794935	0.04618	5.35895e-06	13	0.00600896	20.7656	37.0898
			rs273421	C	G	0.1507	0.00346934	0.8356	0.813427	0.0215365	0.872022	3437	132542825	0.03147	1.75902e-06	8	0.00662774	22.9182	37.0898
			rs34645541	A	C	-0.6193	0.0281854	0.0095	0.0168542	0.0649873	0.664502	3437	195875605	0.125	7.59994e-07	1	0.00709107	24.5318	37.0898
			rs413431	G	A	0.2955	0.00903416	0.8154	0.91329	0.029531	0.759664	3437	39176695	0.03106	3.30598e-21	2	0.0256592	90.4606	37.0898
			rs4759006	A	G	0.1495	0.00968089	0.1565	0.226797	0.0197805	0.624548	3437	56009543	0.03323	7.07099e-06	12	0.00585453	20.2287	37.0898
			rs562562	A	G	0.1197	-0.0148463	0.3714	0.331259	0.0177399	0.402654	3437	24263725	0.02486	1.54e-06	18	0.00670019	23.1704	37.0898
			rs60220946	T	C	-0.4131	0.0917442	0.0212	0.0124638	0.0746458	0.219049	3437	193505625	0.08175	4.56499e-07	1	0.00737464	25.5201	37.0898
			rs62322628	T	C	-0.814	0.00859478	0.0049	0.0210252	0.0577078	0.881604	3437	122780838	0.1759	3.82798e-06	4	0.00619213	21.4025	37.0898
			rs6751481	C	T	-0.2879	0.00102963	0.4709	0.519635	0.0169353	0.95152	3437	38897810	0.02374	3.53021e-33	2	0.0410342	146.984	37.0898
			rs72966214	C	T	-0.2131	-0.0160618	0.0701	0.0324844	0.0465159	0.729871	3437	208014310	0.04753	7.55301e-06	2	0.00581459	20.0899	37.0898
			rs73579441	C	T	-0.2123	-0.0296979	0.0716	0.0491269	0.0387566	0.443517	3437	49024059	0.04708	6.72698e-06	8	0.00588147	20.3224	37.0898
			rs75981740	G	A	0.212	0.12505	0.0711	0.0315336	0.0480231	0.00921555	3437	5012020	0.04589	3.97796e-06	1	0.00617117	21.3296	37.0898
			rs7825970	T	G	0.1091	-0.037238	0.5701	0.557158	0.016756	0.0262589	3437	3414155	0.0242	6.76893e-06	8	0.00587866	20.3126	37.0898
			rs7893324	C	T	0.1629	-0.0369386	0.1562	0.147687	0.0234078	0.114555	3437	6111075	0.03354	1.24799e-06	10	0.00681657	23.5756	37.0898
			rs79224901	C	G	-0.4074	0.0817861	0.0221	0.0193897	0.060098	0.173552	3437	3651438	0.08352	1.118e-06	8	0.0068752	23.7798	37.0898
			rs79235233	G	C	0.2934	0.00485982	0.0342	0.066223	0.0334302	0.884417	3437	92726328	0.06472	5.97806e-06	14	0.00594394	20.5395	37.0898
			rs79607503	A	G	-0.5285	-0.0480915	0.0097	0.0167115	0.0645567	0.456302	3437	135102542	0.1159	5.28896e-06	9	0.00601346	20.7812	37.0898
			rs9265947	C	T	0.1387	0.0221853	0.5804	0.643062	0.0173266	0.200398	3437	31315165	0.03104	8.15004e-06	6	0.00577583	19.9552	37.0898
	CD39+ secreting Treg %secreting Treg	ebi-a-GCST90001496	rs10247216	T	C	0.1234	-0.00999066	0.6721	0.610226	0.0170419	0.557715	6.53401e-06	0.02734	97140811	3437	7	0.00589233	20.3601	107.637
			rs111461378	C	T	-1.107	0.0250056	0.0028	0.0156938	0.0668436	0.708336	3.58699e-06	0.2386	15575550	3437	20	0.00622391	21.513	107.637
			rs11188950	G	T	0.4852	-0.0427343	0.0167	0.0149833	0.0687161	0.53401	2.59298e-06	0.103	98619863	3437	10	0.00641494	22.1776	107.637
			rs114844216	C	T	0.6107	-0.0451851	0.0464	0.0119785	0.0767266	0.555921	7.34683e-24	0.06018	98158952	3437	10	0.0290905	102.92	107.637
			rs117200502	T	C	0.4259	-0.0576489	0.1114	0.0376286	0.0438433	0.188548	3.91291e-25	0.0408	97070990	3437	10	0.0307298	108.904	107.637
			rs117748540	G	A	-0.2856	-0.0312168	0.0435	0.0344743	0.0453604	0.491329	6.34205e-06	0.06316	95002810	3437	10	0.00591394	20.4352	107.637
			rs118006237	A	G	1.987	0.0915702	0.0007	0.00385579	0.13375	0.493573	1.536e-06	0.4127	100480230	3437	1	0.00669928	23.1672	107.637
			rs118047459	G	C	0.4419	-0.0337862	0.0166	0.0143169	0.0712941	0.635572	5.89794e-06	0.09739	69891249	3437	10	0.00595451	20.5763	107.637
			rs118111902	C	G	0.466	-0.0970386	0.0179	0.0123637	0.0758275	0.200641	1.11199e-06	0.09549	19624351	3437	11	0.00688141	23.8014	107.637
			rs11930070	A	G	-0.6056	0.0349796	0.0089	0.0447556	0.0402115	0.384361	5.13003e-06	0.1326	54265667	3437	4	0.00603222	20.8464	107.637
			rs145557266	G	A	0.7359	-0.071431	0.0211	0.016639	0.0652292	0.273483	5.55392e-16	0.09042	95850055	3437	10	0.0189077	66.1997	107.637
			rs146426185	C	A	-0.3085	0.0823341	0.0634	0.0137729	0.072093	0.253431	9.16896e-09	0.05356	99452494	3437	10	0.00956043	33.1571	107.637
			rs147121076	G	T	0.4594	-0.0557142	0.0262	0.0200461	0.0594939	0.349031	2.625e-08	0.08235	95924521	3437	10	0.00897347	31.103	107.637
			rs147911368	C	T	-0.772	-0.0400148	0.0063	0.0404144	0.0423239	0.344433	3.68697e-06	0.1665	97319841	3437	1	0.00621611	21.4859	107.637
			rs17571942	G	T	1.778	-0.0825109	0.0015	0.0163092	0.0654751	0.207602	1.65501e-06	0.3703	29581038	3437	5	0.00666305	23.0411	107.637
			rs2171655	C	A	0.2773	-0.0294349	0.0508	0.0248721	0.0529307	0.57814	2.298e-06	0.05858	127229166	3437	2	0.00647738	22.3949	107.637
			rs2316911	C	T	0.6139	-0.0676165	0.9916	0.992147	0.094666	0.475064	5.69705e-06	0.1351	236543890	3437	2	0.00597178	20.6363	107.637
			rs2569847	G	A	-0.1352	-0.008513	0.2277	0.281416	0.0186031	0.647231	5.83902e-06	0.02979	1651973	3437	6	0.00595714	20.5854	107.637
			rs282011	T	C	0.1314	0.00776225	0.3099	0.270362	0.0187518	0.678913	2.23301e-06	0.02772	91858207	3437	1	0.00649523	22.457	107.637
			rs35796547	G	A	0.131	-0.00286451	0.3363	0.480045	0.0168858	0.865294	9.06192e-07	0.02663	74432399	3437	3	0.00699155	24.1851	107.637
			rs4918960	A	T	-0.9412	0.0033431	0.4862	0.426426	0.016754	0.84184	1e-200	0.02027	97472570	3437	10	0.385486	2154.78	107.637
			rs5769126	C	A	0.1277	0.0162972	0.6062	0.488662	0.0165828	0.325719	8.342e-07	0.02586	47135205	3437	22	0.0070449	24.3709	107.637
			rs73037918	C	T	-0.2836	-0.02464	0.0451	0.0513807	0.0376786	0.513142	3.64998e-06	0.06115	10923961	3437	3	0.00621914	21.4964	107.637
			rs74346764	A	G	-0.5969	0.0669555	0.0102	0.0207099	0.0585092	0.252475	3.52704e-06	0.1285	145230069	3437	3	0.00623878	21.5647	107.637
			rs7774484	T	G	-0.3999	-0.0419668	0.0185	0.0378909	0.0444212	0.344789	9.73307e-06	0.09029	7465057	3437	6	0.00567508	19.6052	107.637
			rs78458369	T	A	2.399	-0.0895838	0.0007	0.012055	0.076854	0.243761	1.97601e-06	0.5036	74164120	3437	2	0.00655921	22.6796	107.637
			rs7910217	A	G	0.2459	-0.0281402	0.2076	0.321293	0.0177546	0.112977	1.422e-14	0.03182	96999873	3437	10	0.0170787	59.6848	107.637
			rs7984101	A	G	0.3531	0.0155944	0.0257	0.0839096	0.0299755	0.602897	9.244e-06	0.0795	43764296	3437	13	0.00570685	19.7155	107.637
	CD39+ secreting Treg %CD4 Treg	ebi-a-GCST90001497	rs111461378	C	T	-1.062	0.0250056	0.0028	0.0156938	0.0668436	0.708336	20	6.74901e-06	0.2356	15575550	3437	0.00587705	20.307	131.148
			rs114844216	C	T	0.5653	-0.0451851	0.0464	0.0119785	0.0767266	0.555921	10	3.98474e-21	0.05954	98158952	3437	0.0255574	90.0923	131.148
			rs115364130	A	G	-0.4063	-0.0104676	0.0223	0.0229586	0.0558661	0.851371	7	2.21299e-06	0.0857	83238053	3437	0.00649713	22.4636	131.148
			rs117200502	T	C	0.4056	-0.0576489	0.1114	0.0376286	0.0438433	0.188548	10	1.79887e-23	0.04033	97070990	3437	0.0285867	101.085	131.148
			rs118006237	A	G	1.921	0.0915702	0.0007	0.00385579	0.13375	0.493573	1	2.53e-06	0.4076	100480230	3437	0.0064211	22.199	131.148
			rs11930070	A	G	-0.5873	0.0349796	0.0089	0.0447556	0.0402115	0.384361	4	7.55892e-06	0.131	54265667	3437	0.00581387	20.0874	131.148
			rs145557266	G	A	0.7299	-0.071431	0.0211	0.016639	0.0652292	0.273483	10	4.09261e-16	0.08928	95850055	3437	0.0190754	66.7983	131.148
			rs146426185	C	A	-0.3048	0.0823341	0.0634	0.0137729	0.072093	0.253431	10	8.95509e-09	0.05289	99452494	3437	0.00957033	33.1917	131.148
			rs147121076	G	T	0.4681	-0.0557142	0.0262	0.0200461	0.0594939	0.349031	10	9.29009e-09	0.0813	95924521	3437	0.00955318	33.1317	131.148
			rs17571942	G	T	1.694	-0.0825109	0.0015	0.0163092	0.0654751	0.207602	5	3.77103e-06	0.3658	29581038	3437	0.00620095	21.4332	131.148
			rs2171655	C	A	0.2606	-0.0294349	0.0508	0.0248721	0.0529307	0.57814	2	6.91099e-06	0.05786	127229166	3437	0.00586755	20.274	131.148
			rs2569847	G	A	-0.1367	-0.008513	0.2277	0.281416	0.0186031	0.647231	6	3.46298e-06	0.02941	1651973	3437	0.00624663	21.5921	131.148
			rs282011	T	C	0.1225	0.00776225	0.3099	0.270362	0.0187518	0.678913	1	7.93396e-06	0.02738	91858207	3437	0.00579034	20.0056	131.148
			rs4918960	A	T	-0.9321	0.0033431	0.4862	0.426426	0.016754	0.84184	10	1e-200	0.01998	97472570	3437	0.387713	2175.11	131.148
			rs59428330	T	C	0.2934	0.0113488	0.0425	0.0398387	0.0424205	0.789061	9	1.62002e-06	0.06107	138051433	3437	0.0066708	23.0681	131.148
			rs61873892	T	C	-0.3713	0.0605535	0.0294	0.0458124	0.0395391	0.12565	10	1.327e-06	0.07665	100118038	3437	0.00678096	23.4516	131.148
			rs6805627	C	G	0.2334	0.0583968	0.0626	0.127014	0.0249298	0.0191574	3	6.82905e-06	0.0518	76155328	3437	0.00587225	20.2903	131.148
			rs7080854	A	G	-0.1276	-0.0244244	0.684	0.737893	0.0190191	0.19907	10	3.12702e-06	0.02732	116367153	3437	0.00630685	21.8015	131.148
			rs74346764	A	G	-0.5655	0.0669555	0.0102	0.0207099	0.0585092	0.252475	3	8.65506e-06	0.1269	145230069	3437	0.00574461	19.8467	131.148
			rs78458369	T	A	2.598	-0.0895838	0.0007	0.012055	0.076854	0.243761	2	1.81001e-07	0.497	74164120	3437	0.00788764	27.3094	131.148
			rs7910217	A	G	0.2468	-0.0281402	0.2076	0.321293	0.0177546	0.112977	10	5.27959e-15	0.03142	96999873	3437	0.0176348	61.6631	131.148
			rs79919890	T	C	-0.2086	-0.0140502	0.0781	0.043164	0.0411587	0.732827	22	7.72396e-06	0.04657	47078385	3437	0.00580375	20.0523	131.148
	Activated & resting Treg % CD4 Treg	ebi-a-GCST90001499	rs10059100	G	A	-0.1187	-0.00115297	0.3224	0.391778	0.0170412	0.946058	5.098e-06	5	0.02599	3437	120100784	0.00603228	20.8466	38.2722
			rs113435341	G	A	2.569	-0.0045527	0.0032	0.0161377	0.0657969	0.944836	1.27909e-33	1	0.2103	3437	198151688	0.0416113	149.141	38.2722
			rs11577174	T	C	-1.588	0.186333	0.0012	0.0116654	0.0772679	0.0158861	3.78303e-06	1	0.343	3437	230492271	0.00619774	21.422	38.2722
			rs11579717	A	G	1.815	-0.0892789	0.0044	0.0441456	0.0406622	0.0281188	5.32721e-24	1	0.1783	3437	199999121	0.0292665	103.561	38.2722
			rs116794175	C	T	1.427	-0.170944	0.0042	0.00217887	0.18552	0.356824	1.61696e-14	1	0.1851	3437	194010208	0.0169985	59.3994	38.2722
			rs11739607	C	T	0.3732	-0.0334531	0.0214	0.105057	0.0274505	0.22297	7.34007e-06	5	0.08311	3437	27694229	0.00583253	20.1523	38.2722
			rs12993274	C	A	-0.1538	0.0449616	0.1481	0.0722099	0.0320049	0.16007	6.47799e-06	2	0.03406	3437	42378770	0.0058976	20.3784	38.2722
			rs17607399	T	C	0.218	0.0352148	0.1084	0.0781417	0.0310575	0.256853	2.76599e-08	2	0.03915	3437	41884212	0.00894066	30.9882	38.2722
			rs187089343	C	A	0.8446	-0.170211	0.0047	0.0029988	0.154339	0.270095	3.52598e-06	1	0.1818	3437	182091538	0.00624045	21.5706	38.2722
			rs2148708	G	A	0.2102	-0.024953	0.9326	0.887298	0.02642	0.344926	6.14795e-06	13	0.04643	3437	21794935	0.00592798	20.484	38.2722
			rs273421	C	G	-0.1485	0.00346934	0.8356	0.813427	0.0215365	0.872022	2.81501e-06	8	0.03164	3437	132542825	0.00636833	22.0154	38.2722
			rs34645541	A	C	0.6092	0.0281854	0.0095	0.0168542	0.0649873	0.664502	1.302e-06	1	0.1257	3437	195875605	0.00678753	23.4745	38.2722
			rs413431	G	A	-0.2936	0.00903416	0.8154	0.91329	0.029531	0.759664	9.54333e-21	2	0.03123	3437	39176695	0.0250704	88.3314	38.2722
			rs4759006	A	G	-0.1503	0.00968089	0.1565	0.226797	0.0197805	0.624548	7.03008e-06	12	0.0334	3437	56009543	0.00585726	20.2382	38.2722
			rs562562	A	G	-0.1195	-0.0148463	0.3714	0.331259	0.0177399	0.402654	1.81001e-06	18	0.02499	3437	24263725	0.00660912	22.8534	38.2722
			rs60220946	T	C	0.4221	0.0917442	0.0212	0.0124638	0.0746458	0.219049	2.94897e-07	1	0.08216	3437	193505625	0.00762093	26.3789	38.2722
			rs62322628	T	C	0.7983	0.00859478	0.0049	0.0210252	0.0577078	0.881604	6.55496e-06	4	0.1768	3437	122780838	0.00589684	20.3758	38.2722
			rs6587385	C	T	0.125	-0.00966617	0.7012	0.66746	0.0178924	0.589032	1.48201e-06	1	0.02593	3437	248047256	0.00671597	23.2253	38.2722
			rs6751481	C	T	0.2886	0.00102963	0.4709	0.519635	0.0169353	0.95152	5.48656e-33	2	0.02387	3437	38897810	0.0407962	146.095	38.2722
			rs73579441	C	T	0.2151	-0.0296979	0.0716	0.0491269	0.0387566	0.443517	5.71005e-06	8	0.04733	3437	49024059	0.00597346	20.6422	38.2722
			rs75981740	G	A	-0.2161	0.12505	0.0711	0.0315336	0.0480231	0.00921555	2.91602e-06	1	0.04613	3437	5012020	0.00634452	21.9326	38.2722
			rs7825970	T	G	-0.1086	-0.037238	0.5701	0.557158	0.016756	0.0262589	8.27694e-06	8	0.02433	3437	3414155	0.00576349	19.9124	38.2722
			rs7893324	C	T	-0.1646	-0.0369386	0.1562	0.147687	0.0234078	0.114555	1.088e-06	10	0.03371	3437	6111075	0.00688907	23.8281	38.2722
			rs79224901	C	G	0.4155	0.0817861	0.0221	0.0193897	0.060098	0.173552	7.79704e-07	8	0.08395	3437	3651438	0.0070768	24.4821	38.2722
			rs79235233	G	C	-0.2939	0.00485982	0.0342	0.066223	0.0334302	0.884417	6.48993e-06	14	0.06506	3437	92726328	0.00590229	20.3947	38.2722
			rs79607503	A	G	0.5324	-0.0480915	0.0097	0.0167115	0.0645567	0.456302	5.05895e-06	9	0.1165	3437	135102542	0.00603968	20.8724	38.2722
			rs9265947	C	T	-0.1408	0.0221853	0.5804	0.643062	0.0173266	0.200398	6.58704e-06	6	0.0312	3437	31315165	0.00589048	20.3537	38.2722
	CD33br HLA DR+ CD14dim AC	ebi-a-GCST90001520	rs10112702	G	C	-0.2209	-0.0325933	0.2034	0.155367	0.0229448	0.15546	127626066	1858	8	1.464e-07	0.04185	0.0147738	27.8313	23.9153
			rs112790132	A	G	-0.7381	-0.0170771	0.0118	0.04441	0.040462	0.672986	115423600	1858	3	6.81993e-07	0.1481	0.0131919	24.8115	23.9153
			rs113771439	A	G	0.1922	0.00157037	0.2279	0.152236	0.0234629	0.946637	5326964	1858	18	9.1199e-07	0.03902	0.01289	24.2362	23.9153
			rs115048709	T	C	-0.3	0.0474976	0.0659	0.0200556	0.0603106	0.430961	87894430	1858	1	6.56705e-06	0.06637	0.0108769	20.4094	23.9153
			rs117285079	G	C	-0.3785	0.0138703	0.0401	0.0284192	0.0506968	0.784397	4762780	1858	18	5.36896e-06	0.08296	0.0110792	20.7934	23.9153
			rs139406769	G	A	0.9302	-0.0281225	0.0057	0.00635503	0.104484	0.78781	178041850	1858	3	8.89795e-06	0.2088	0.0105689	19.8255	23.9153
			rs142206516	A	G	3.667	9.70509e-05	0.0005	0.00801804	0.0939379	0.999176	130010719	1858	4	6.42599e-06	0.8104	0.0108998	20.4529	23.9153
			rs142786778	A	G	-1.725	-0.144152	0.0019	0.0159539	0.0668378	0.0310258	23419953	1858	6	3.96196e-06	0.3728	0.0113921	21.3874	23.9153
			rs143612223	T	A	3.383	0.195785	0.0005	0.00699747	0.0998442	0.0498902	112429560	1858	10	6.22702e-07	0.6763	0.0132883	24.9952	23.9153
			rs145382040	G	C	0.6809	-0.0268109	0.0118	0.017319	0.0631763	0.671287	25721374	1858	6	9.84306e-06	0.1536	0.0104657	19.6298	23.9153
			rs182908654	C	T	-2.178	-0.145758	0.0019	0.00980038	0.0840757	0.0829805	141084101	1858	7	6.68005e-07	0.4366	0.0132167	24.8588	23.9153
			rs1865405	C	A	-0.2028	0.00677358	0.1596	0.188257	0.0213539	0.751088	136614606	1858	5	8.88198e-06	0.04552	0.0105699	19.8273	23.9153
			rs187512831	A	G	-0.3177	-0.011036	0.0616	0.0134422	0.071806	0.877852	12806949	1858	16	5.24095e-06	0.06955	0.0111057	20.8436	23.9153
			rs187876923	T	C	0.5732	-0.0202525	0.0215	0.0470841	0.0397396	0.610311	125217867	1858	6	1.74301e-06	0.1195	0.0122317	22.9831	23.9153
			rs2695824	T	A	-0.2236	0.0217092	0.8743	0.909697	0.0289878	0.453912	131554552	1858	11	7.09104e-06	0.04964	0.0108023	20.2681	23.9153
			rs3770997	C	T	0.159	0.0230425	0.3103	0.428991	0.0168172	0.170632	206649338	1858	2	6.96194e-06	0.03528	0.0108136	20.2894	23.9153
			rs3865444	A	C	-0.3278	0.01831	0.2131	0.324444	0.0176801	0.300375	51727962	1858	19	1.08493e-16	0.03915	0.03636	70.0304	23.9153
			rs5020267	G	A	0.2123	0.0123919	0.1453	0.165358	0.0227391	0.58578	147077389	1858	2	5.95196e-06	0.04676	0.0109727	20.5913	23.9153
			rs55652412	T	C	0.5837	0.0388423	0.0172	0.0122697	0.0756229	0.607509	135488750	1858	6	7.04093e-06	0.1296	0.0107996	20.2629	23.9153
			rs56151283	G	A	-0.5483	0.024915	0.0196	0.0120525	0.0761225	0.74344	150895562	1858	3	5.665e-06	0.1205	0.0110206	20.6821	23.9153
			rs7074380	A	T	0.292	-0.00791989	0.0675	0.0776414	0.0309701	0.798162	43466121	1858	10	7.65191e-06	0.06507	0.010722	20.1158	23.9153
			rs7180375	C	T	0.158	0.0176695	0.4241	0.385099	0.0170721	0.300672	79157379	1858	15	4.72803e-06	0.03442	0.0112137	21.0487	23.9153
			rs73039451	A	G	-0.3852	0.0747417	0.0385	0.0177795	0.0625824	0.232364	33617508	1858	19	5.22396e-06	0.0843	0.0111127	20.8569	23.9153
			rs74253876	T	C	-0.2252	0.00240692	0.2177	0.144869	0.0236687	0.919001	5858361	1858	18	1.45001e-08	0.03955	0.0171508	32.3874	23.9153
			rs75779179	G	C	-0.662	-0.118036	0.0126	0.0345156	0.045617	0.00966596	14581493	1858	3	6.48694e-06	0.1464	0.0108852	20.4252	23.9153
			rs76694877	G	T	-0.3759	0.039221	0.0492	0.0286986	0.0497047	0.430065	27966223	1858	3	7.955e-07	0.07589	0.0130326	24.508	23.9153
			rs77594041	T	C	0.9334	-0.039589	0.0065	0.0198915	0.0594329	0.505339	20080535	1858	20	3.31703e-06	0.2001	0.0115755	21.7357	23.9153
			rs9548748	T	C	0.1603	-0.0267609	0.4774	0.562028	0.0169154	0.113639	39950178	1858	13	1.30599e-06	0.03302	0.0125254	23.5421	23.9153
	Mo MDSC AC	ebi-a-GCST90001530	rs10082958	T	A	0.2114	-0.00166187	0.858	0.759976	0.0196343	0.932547	89653407	0.04759	12	9.40806e-06	1855	0.0105254	19.7111	38.1244
			rs10458377	G	A	-0.2164	0.00128746	0.8423	0.907967	0.0297621	0.965495	226154277	0.04679	1	3.992e-06	1855	0.0113995	21.3668	38.1244
			rs11112649	C	G	-0.1727	0.0271429	0.2984	0.247789	0.0192674	0.15891	106064969	0.03637	12	2.20201e-06	1855	0.012009	22.5232	38.1244
			rs112611150	T	C	-0.3141	-0.00620149	0.0652	0.0307348	0.0479458	0.897086	186897	0.06753	7	3.54797e-06	1855	0.0115282	21.611	38.1244
			rs12082268	C	T	0.485	0.0597213	0.0245	0.0244345	0.0534249	0.263629	217288095	0.1082	1	7.84693e-06	1855	0.0107153	20.0706	38.1244
			rs12736179	T	C	-0.1687	0.0198056	0.3032	0.129932	0.0256155	0.43941	20887141	0.03599	1	2.96203e-06	1855	0.011706	21.9482	38.1244
			rs12885009	A	C	-0.1714	-0.00129023	0.6873	0.687706	0.0179917	0.94283	85063049	0.03654	14	2.92698e-06	1855	0.0117225	21.9794	38.1244
			rs1354106	G	T	-0.4306	0.0183847	0.2237	0.35362	0.0175612	0.295151	51737991	0.03825	19	1.71712e-28	1855	0.06395	126.595	38.1244
			rs147643522	C	T	1.28	-0.0563547	0.0035	0.00530028	0.114707	0.62322	185678332	0.2755	3	3.62502e-06	1855	0.0115029	21.563	38.1244
			rs1800973	A	C	0.3114	0.0232221	0.0806	0.0618583	0.0342592	0.497875	69744014	0.06087	12	3.45398e-07	1855	0.0139124	26.1434	38.1244
			rs2071473	T	C	-0.2405	-0.00523225	0.3892	0.328848	0.0176655	0.767089	32782605	0.03772	6	2.298e-10	1855	0.0214451	40.6086	38.1244
			rs3007125	T	C	0.2011	-0.0047893	0.1644	0.175063	0.021864	0.826611	47267652	0.04408	14	5.40306e-06	1855	0.0110956	20.7909	38.1244
			rs7757733	A	G	-0.1533	0.00383281	0.5245	0.63839	0.01733	0.824963	5580339	0.03286	6	3.32797e-06	1855	0.0115968	21.7411	38.1244
			rs78949787	T	C	0.1531	-0.0189101	0.5539	0.539348	0.0173721	0.276361	51591138	0.03336	19	4.72096e-06	1855	0.0112267	21.0392	38.1244
			rs80032720	A	G	-0.4389	-0.0533497	0.0749	0.0126266	0.0741981	0.47213	32384933	0.06992	6	4.314e-10	1855	0.0207996	39.3604	38.1244
			rs9270591	T	C	0.4161	-0.0437224	0.5755	0.533089	0.0167897	0.0092111	32561424	0.03887	6	5.45632e-26	1855	0.0581821	114.472	38.1244
			rs9271768	G	A	0.3668	0.0151496	0.4372	0.390831	0.0175757	0.388707	32594188	0.03985	6	8.9929e-20	1855	0.043678	84.6318	38.1244
			rs9792404	A	G	0.1972	-0.0139369	0.1717	0.124576	0.0252492	0.580967	8429048	0.04398	9	7.76104e-06	1855	0.010722	20.0833	38.1244
	CD14+ CD16+ monocyte AC	ebi-a-GCST90001580	rs10970605	C	G	-0.5822	0.00232429	0.0107	0.0301777	0.0483855	0.961687	9	0.1212	31933307	1.63501e-06	3629	0.00631829	23.0621	52.9066
			rs112831211	G	T	0.2999	-0.0273041	0.0415	0.0202123	0.0590112	0.643584	4	0.06287	182944203	1.91501e-06	3629	0.0062311	22.7419	52.9066
			rs115451299	C	T	-1.259	0.0816344	0.0018	0.0178906	0.0623873	0.1907	1	0.2738	110012633	4.39501e-06	3629	0.00579261	21.1322	52.9066
			rs13260841	T	C	-0.1335	0.0256638	0.2451	0.212753	0.0203945	0.208259	8	0.02899	19431500	4.24405e-06	3629	0.00580963	21.1947	52.9066
			rs139795227	C	A	0.3162	-0.086867	0.0514	0.0131538	0.0728465	0.233078	1	0.05876	92842367	7.85398e-08	3629	0.00791629	28.9415	52.9066
			rs142005394	A	G	-1.045	-0.0265564	0.0025	0.0160462	0.0662703	0.68862	11	0.2348	17377369	8.72308e-06	3629	0.00542857	19.7969	52.9066
			rs144601865	T	G	0.2327	0.166249	0.0626	0.00828948	0.0926611	0.0727877	5	0.05202	38258302	7.93908e-06	3629	0.00548374	19.9992	52.9066
			rs147218533	C	T	0.4261	0.0325519	0.0164	0.0135389	0.0712394	0.647717	3	0.09615	167152276	9.64895e-06	3629	0.00538262	19.6284	52.9066
			rs185631377	A	G	-0.5671	0.13627	0.0095	0.0112088	0.0789864	0.0844846	1	0.1269	161031616	8.127e-06	3629	0.005473	19.9598	52.9066
			rs3829793	G	C	0.1649	-0.00317274	0.3147	0.353652	0.0174576	0.855787	1	0.02672	161194400	7.587e-10	3629	0.010386	38.0653	52.9066
			rs71436541	T	G	-0.373	0.0727491	0.0241	0.0141127	0.070535	0.302358	13	0.08185	80448111	5.35106e-06	3629	0.00569004	20.7559	52.9066
			rs71632979	G	A	-0.6399	0.0423572	0.2479	0.116398	0.0258845	0.101758	1	0.02726	161526397	1.55597e-113	3629	0.131824	550.723	52.9066
			rs71639910	A	G	-0.3061	0.10432	0.0704	0.0217065	0.0569625	0.0670434	1	0.04812	161937774	2.24698e-10	3629	0.0110274	40.4423	52.9066
			rs72649637	C	T	0.3006	-0.0141587	0.0343	0.0525083	0.0373412	0.704562	8	0.06709	51887026	7.69201e-06	3629	0.00550148	20.0643	52.9066
			rs78723624	G	A	-0.6138	0.051248	0.0087	0.0125114	0.0754161	0.496798	4	0.1357	33430567	6.33505e-06	3629	0.00560616	20.4482	52.9066
			rs877544	T	A	-0.1205	-0.0318562	0.5477	0.55746	0.0167627	0.0573781	9	0.02492	113895745	1.385e-06	3629	0.0064018	23.3689	52.9066
			rs913678	C	T	-0.1223	-0.0253284	0.3387	0.329709	0.0177329	0.153198	20	0.02595	48955424	2.54302e-06	3629	0.00608333	22.1993	52.9066
			rs9313620	T	C	0.1089	-0.01418	0.5433	0.507417	0.0170304	0.405057	5	0.02447	172669254	8.83202e-06	3629	0.00542797	19.7947	52.9066
	CD39+ CD4+ AC	ebi-a-GCST90001660	rs1002938	T	A	-0.275	0.000616614	0.0776	0.0311642	0.0485715	0.989871	3408	2.123e-08	99461284	10	0.04897	0.00916865	31.5174	109.015
			rs10800381	T	C	0.1562	0.00980087	0.1643	0.198728	0.0207758	0.637109	3408	9.37001e-06	168744353	1	0.03519	0.00574805	19.691	109.015
			rs112392069	T	A	0.2664	-0.0111568	0.0491	0.00957563	0.0867689	0.89769	3408	7.01504e-06	98925325	10	0.05919	0.00590879	20.245	109.015
			rs113087753	A	G	0.2554	-0.0132046	0.0524	0.0288392	0.0498681	0.79117	3408	6.27393e-06	80556308	7	0.05646	0.00596844	20.4506	109.015
			rs114844216	C	T	0.6311	-0.0451851	0.0459	0.0119785	0.0767266	0.555921	3408	2.66011e-25	98158952	10	0.06024	0.0312004	109.691	109.015
			rs11598645	C	T	-0.6196	-0.00494597	0.011	0.0191054	0.0607767	0.93514	3408	5.74196e-06	68351521	10	0.1364	0.00601829	20.6224	109.015
			rs11718018	C	T	-0.1208	-0.0128942	0.4134	0.388662	0.0170693	0.450005	3408	3.18002e-06	60364770	3	0.02589	0.00634753	21.7578	109.015
			rs12778797	C	T	0.2544	-0.00949689	0.3841	0.394847	0.0169475	0.575227	3408	3.11674e-21	96998688	10	0.02672	0.0259096	90.5954	109.015
			rs138807420	T	A	1.022	-0.00477517	0.0034	0.0165898	0.0650947	0.941522	3408	5.82103e-07	6231929	5	0.204	0.00731064	25.0834	109.015
			rs139577399	C	T	-0.3243	0.154905	0.0414	0.00757594	0.0969313	0.110023	3408	4.69105e-07	23203415	7	0.06424	0.00742246	25.4699	109.015
			rs140503524	T	C	-1.428	-0.00582272	0.0021	0.0181744	0.0628703	0.92621	3408	3.49398e-06	44646709	11	0.3074	0.00629228	21.5672	109.015
			rs1410600	T	C	-0.2402	0.00692014	0.4073	0.498266	0.0166462	0.677616	3408	1.19812e-19	97070694	10	0.02632	0.0238555	83.2376	109.015
			rs145557266	G	A	0.7936	-0.071431	0.021	0.016639	0.0652292	0.273483	3408	2.4581e-18	95850055	10	0.09034	0.0221421	77.1238	109.015
			rs149951966	C	T	0.1983	-0.0221856	0.1034	0.180703	0.0225799	0.325835	3408	4.98896e-06	41137136	17	0.04337	0.00609693	20.8935	109.015
			rs17091864	G	A	0.5315	-0.0639264	0.0123	0.0170418	0.0636216	0.314997	3408	9.87802e-06	57103379	14	0.1201	0.0057139	19.5734	109.015
			rs2251521	T	C	-0.199	0.0206163	0.1021	0.20458	0.0207728	0.320969	3408	3.35699e-06	109471331	10	0.04274	0.00632097	21.6662	109.015
			rs35163827	G	A	-0.3193	-0.0484893	0.0392	0.0158088	0.0665003	0.465904	3408	7.72592e-06	9606332	8	0.07127	0.0058551	20.0599	109.015
			rs4321083	A	G	0.156	-0.0472336	0.2139	0.249871	0.0195723	0.0158091	3408	7.07995e-07	84031916	13	0.03139	0.007195	24.6838	109.015
			rs4918960	A	T	-0.9198	0.0033431	0.4862	0.426426	0.016754	0.84184	3408	1e-200	97472570	10	0.02052	0.370898	2008.06	109.015
			rs57516532	T	C	0.3142	0.0506756	0.0342	0.0354642	0.0447758	0.257734	3408	7.25905e-06	1172869	7	0.06993	0.00588872	20.1758	109.015
			rs62421103	T	G	0.2313	-0.034568	0.0712	0.0618918	0.0344089	0.315078	3408	4.73097e-06	113160344	6	0.05047	0.00612515	20.9908	109.015
			rs72968495	C	T	2.034	-0.14283	0.0007	0.0168304	0.0644788	0.0267499	3408	5.36698e-06	119638473	6	0.4463	0.00605773	20.7584	109.015
			rs74791100	C	T	0.5331	0.0552877	0.0123	0.00956786	0.0862892	0.521701	3408	5.27995e-06	86052403	9	0.1169	0.00606522	20.7842	109.015
			rs78027772	A	G	0.2207	-0.0291143	0.0848	0.104205	0.0277278	0.293716	3408	2.151e-06	126248228	7	0.04649	0.00656937	22.5232	109.015
			rs8076447	A	G	0.1441	-0.00628964	0.2515	0.173885	0.0220754	0.775708	3408	7.47997e-07	75229883	17	0.02906	0.00716333	24.5743	109.015
			rs821702	G	A	-0.1393	-0.0234972	0.7525	0.632717	0.0172776	0.173837	3408	2.07802e-06	108095070	10	0.0293	0.00658865	22.5898	109.015
	CD28- CD8dim AC	ebi-a-GCST90001663	rs10107063	C	T	-0.6397	-0.00404232	0.0091	0.0107826	0.0800386	0.95972	0.1366	3408	2.93697e-06	8	123562235	0.0063939	21.9178	22.895
			rs10772894	G	A	-0.2226	-0.0677989	0.0753	0.0578253	0.0354189	0.0555942	0.04792	3408	3.52996e-06	12	16263287	0.00629182	21.5656	22.895
			rs111273508	A	G	0.5414	0.0262283	0.0117	0.0235104	0.0552127	0.634757	0.118	3408	4.622e-06	6	25330739	0.00613901	21.0386	22.895
			rs111748563	G	A	0.2783	-0.0461531	0.0503	0.0341814	0.0465812	0.321779	0.05843	3408	1.992e-06	19	17901533	0.00661262	22.6725	22.895
			rs115125396	C	T	0.2114	0.0471295	0.0855	0.0550002	0.0367208	0.199333	0.04624	3408	4.99701e-06	2	147306619	0.00609564	20.8891	22.895
			rs115695595	T	A	-0.243	-0.0780386	0.0625	0.0499098	0.0384041	0.0421499	0.05333	3408	5.36303e-06	6	45300097	0.00605525	20.7498	22.895
			rs12185529	A	G	0.3958	-0.0444757	0.0235	0.0711318	0.0327862	0.174928	0.08382	3408	2.427e-06	19	3059754	0.00650017	22.2844	22.895
			rs12204116	C	T	-0.1732	-0.0382536	0.1389	0.232604	0.0196791	0.0519109	0.03742	3408	3.82199e-06	6	91469768	0.00624694	21.4108	22.895
			rs12986962	G	A	-0.1568	0.00224512	0.2826	0.372348	0.0172875	0.89667	0.0284	3408	3.58501e-08	2	111808558	0.0088652	30.465	22.895
			rs13207893	C	T	-0.1446	0.00928804	0.2961	0.0825378	0.0301602	0.758115	0.0314	3408	4.27799e-06	6	32586922	0.0061842	21.1945	22.895
			rs139090356	G	A	0.9354	-0.0576385	0.004	0.00819032	0.092154	0.53167	0.2026	3408	4.03097e-06	2	7451357	0.00621596	21.304	22.895
			rs139249541	G	A	0.4038	0.0803915	0.0314	0.0117853	0.0774767	0.299446	0.07526	3408	8.62005e-08	6	102294761	0.00837629	28.7706	22.895
			rs142837365	G	A	-0.8597	-0.0841068	0.0044	0.0172526	0.0633066	0.183992	0.1898	3408	6.14002e-06	22	41271935	0.00598405	20.5044	22.895
			rs35947132	A	G	0.2001	-0.0104695	0.0942	0.0397807	0.0425852	0.8058	0.04379	3408	5.05697e-06	10	72360387	0.00608964	20.8684	22.895
			rs483239	T	C	-0.128	0.0149117	0.2931	0.171628	0.0220131	0.498151	0.02872	3408	8.56604e-06	10	96989103	0.00579465	19.8516	22.895
			rs535307	G	A	-0.1242	-0.0287813	0.636	0.688104	0.0182924	0.115626	0.02643	3408	2.72898e-06	7	105345398	0.0064379	22.0696	22.895
			rs58745116	A	G	0.1662	0.00801357	0.5219	0.392831	0.0170333	0.638024	0.02565	3408	1.05201e-10	17	33803592	0.0121694	41.9597	22.895
			rs626030	G	T	0.3043	0.0595236	0.9607	0.889934	0.0270178	0.0275859	0.06645	3408	4.81504e-06	7	51947089	0.00611576	20.9584	22.895
			rs7152367	A	G	0.4723	0.0366002	0.0161	0.0518299	0.0372339	0.325616	0.09988	3408	2.35201e-06	14	66292007	0.00651837	22.3472	22.895
			rs7448311	C	T	-0.1263	0.0266055	0.3703	0.327531	0.0177343	0.133555	0.02665	3408	2.21998e-06	5	95643248	0.00654726	22.4469	22.895
			rs75436543	T	C	-1.111	0.0342824	0.0025	0.0152257	0.0681923	0.615153	0.2476	3408	7.46002e-06	1	239777743	0.00587312	20.122	22.895
			rs76396396	A	T	0.5035	0.0114285	0.0135	0.0224691	0.056084	0.838529	0.1114	3408	6.40693e-06	7	17214739	0.00595845	20.4161	22.895
			rs79122093	G	A	0.3929	0.0438873	0.029	0.0244201	0.0537263	0.414005	0.07727	3408	3.86803e-07	6	101593157	0.0075294	25.8397	22.895
			rs7937886	T	G	-0.1279	-0.0106961	0.3787	0.31804	0.0178202	0.548357	0.02659	3408	1.57899e-06	11	81903744	0.00674321	23.1233	22.895
			rs79597088	A	G	0.5682	-0.0155117	0.0103	0.0406163	0.0419933	0.711841	0.1277	3408	8.95901e-06	3	74344603	0.00577571	19.7864	22.895
			rs7990259	G	A	0.1712	0.0124213	0.8499	0.770257	0.0198244	0.530946	0.03605	3408	2.121e-06	13	85954085	0.00657405	22.5394	22.895
			rs80109323	T	C	1.692	0.150683	0.0013	0.00858524	0.0893075	0.0915566	0.347	3408	1.14101e-06	10	133227859	0.00692824	23.7622	22.895
			rs9836603	T	C	-0.1164	0.0138798	0.3804	0.275232	0.0186237	0.456104	0.02589	3408	7.19499e-06	3	191611972	0.00589622	20.2017	22.895
	CD24 on unsw mem	ebi-a-GCST90001772	rs112878393	A	G	0.2119	-0.010083	0.078	0.110881	0.0264752	0.703318	3	7.29693e-06	3655	125610212	0.04717	0.005491	20.1694	29.7289
			rs11661274	C	T	0.1633	0.000550845	0.1349	0.0834065	0.0301172	0.985407	18	6.93793e-06	3655	53832059	0.03627	0.00551554	20.26	29.7289
			rs117513979	C	T	-2.417	0.0483894	0.0004	0.0120535	0.075951	0.524051	7	7.60099e-06	3655	103968091	0.5392	0.00546745	20.0824	29.7289
			rs117772689	G	T	-0.3796	0.097875	0.0222	0.0178892	0.0623276	0.116338	20	4.55502e-06	3655	40633066	0.08267	0.0057355	21.0726	29.7289
			rs12930821	C	G	-0.1357	0.0111255	0.7592	0.703538	0.0182503	0.542124	16	3.03201e-06	3655	58054671	0.02902	0.00594685	21.8538	29.7289
			rs141846315	T	C	-1.906	-0.0228228	0.0008	0.0211406	0.0579822	0.693864	1	4.29299e-06	3655	173414084	0.414	0.00576563	21.184	29.7289
			rs2236073	A	G	0.1623	-0.0070807	0.5997	0.564604	0.0167559	0.672602	6	9.31322e-11	3655	106898421	0.02499	0.0114086	42.1567	29.7289
			rs2902453	G	A	1.383	-0.0946096	0.0015	0.0256035	0.0528928	0.0736622	2	8.85401e-06	3655	113923281	0.3109	0.00538481	19.7772	29.7289
			rs34872621	C	T	0.1365	0.0338183	0.2053	0.160607	0.0226321	0.135107	8	9.97792e-06	3655	120710403	0.03087	0.00532093	19.5413	29.7289
			rs6068718	C	T	-0.1444	0.0439251	0.2241	0.140293	0.0245226	0.073259	20	1.378e-06	3655	52528229	0.02985	0.0063619	23.3888	29.7289
			rs61969021	C	T	0.1179	-0.0106658	0.3218	0.191835	0.0218729	0.625813	13	8.40795e-06	3655	80019033	0.02642	0.00541895	19.9033	29.7289
			rs7153153	A	T	0.1555	-0.00331824	0.1851	0.189297	0.021311	0.876266	14	1.126e-06	3655	89049488	0.03189	0.00646321	23.7637	29.7289
			rs74273424	G	A	-0.321	0.0218414	0.0321	0.0480813	0.0392549	0.577938	20	3.87597e-06	3655	46848498	0.06942	0.00581594	21.3699	29.7289
			rs74726196	A	G	-2.858	0.137066	0.0004	0.0139506	0.0705319	0.0519768	5	1.19699e-06	3655	122019220	0.5876	0.0064309	23.6441	29.7289
			rs7705021	G	A	0.188	-0.0176252	0.1005	0.232828	0.0197475	0.37211	5	4.60204e-06	3655	79153359	0.04097	0.00572798	21.0449	29.7289
			rs77062870	T	C	0.8245	0.0826582	0.0051	0.0109145	0.0799382	0.301124	5	3.57199e-06	3655	168607069	0.1776	0.00586212	21.5406	29.7289
			rs77636548	C	T	-0.3067	0.0264528	0.0345	0.020969	0.0586095	0.651745	14	4.42201e-06	3655	43192207	0.06672	0.0057481	21.1192	29.7289
			rs77899115	C	T	-0.3035	-0.00327685	0.0371	0.056492	0.0360351	0.927544	13	3.89601e-06	3655	83968655	0.06563	0.0058169	21.3735	29.7289
			rs783418	C	G	-0.1727	-0.0196909	0.8338	0.927133	0.0318814	0.536819	6	1.639e-07	3655	106962679	0.03293	0.00746892	27.4893	29.7289
			rs7835717	T	C	-0.5035	0.0477931	0.0114	0.0341331	0.0457116	0.295775	8	6.36297e-06	3655	134992585	0.1114	0.00555803	20.4169	29.7289
			rs9400058	G	A	-0.6739	0.00378165	0.065	0.0691746	0.0327603	0.908101	6	3.93007e-41	3655	107164076	0.04955	0.0481699	184.87	29.7289
			rs9480626	C	A	-0.1202	-0.0207621	0.3945	0.272252	0.0193059	0.282183	6	1.893e-06	3655	106415916	0.02519	0.0061911	22.757	29.7289
			rs9916833	T	C	0.1791	-0.0172377	0.1343	0.148169	0.0234748	0.46276	17	5.94799e-07	3655	64969001	0.03582	0.00679348	24.9863	29.7289
	CD25 on IgD+ CD38- unsw mem	ebi-a-GCST90001782	rs10905716	T	C	-0.4537	0.00736279	0.2439	0.214606	0.0204115	0.71831	0.03721	6114010	6.15035e-33	10	1837	0.0748706	148.506	27.2759
			rs113066333	A	G	-0.3274	-0.0786264	0.0574	0.0242405	0.0540818	0.14599	0.07081	28889318	4.03599e-06	2	1837	0.0115036	21.3548	27.2759
			rs113410977	T	G	-0.3019	-0.0748567	0.0612	0.0320279	0.0473735	0.114075	0.06675	42381085	6.48799e-06	18	1837	0.011013	20.4339	27.2759
			rs114201769	C	G	-0.3574	0.0470839	0.0506	0.0198134	0.0600567	0.433045	0.07861	48005507	5.815e-06	3	1837	0.0111272	20.6481	27.2759
			rs11673894	T	G	-0.1962	-0.0315181	0.1892	0.223437	0.0199612	0.114342	0.04266	118876072	4.53701e-06	2	1837	0.0113835	21.1292	27.2759
			rs117315714	T	C	2.241	0.0915185	0.0011	0.0229809	0.0552718	0.0977646	0.4718	46669974	2.197e-06	7	1837	0.0121327	22.5369	27.2759
			rs12122434	G	A	1.125	0.0510427	0.0041	0.0350106	0.0451184	0.257927	0.2505	63261652	7.51606e-06	1	1837	0.0108602	20.1473	27.2759
			rs12218872	C	G	-0.1829	-0.0180567	0.5936	0.568027	0.0167539	0.28114	0.0338	6177617	7.03996e-08	10	1837	0.0156898	29.2497	27.2759
			rs139703496	T	C	1.904	-0.0273533	0.0016	0.0130309	0.0728396	0.707268	0.4114	1676361	3.96296e-06	10	1837	0.0115255	21.396	27.2759
			rs143132954	C	T	-0.6306	0.0129705	0.0161	0.0175406	0.0631123	0.83717	0.1363	61322867	3.96598e-06	1	1837	0.011518	21.3817	27.2759
			rs148503715	A	T	3.855	0.133708	0.0005	0.0112898	0.0786589	0.0891604	0.8138	61958726	2.34002e-06	20	1837	0.0120679	22.4151	27.2759
			rs17043899	T	G	0.2265	-0.0120484	0.123	0.227807	0.0198036	0.542925	0.04991	115757709	6.017e-06	2	1837	0.0110869	20.5726	27.2759
			rs191448128	T	C	-1.201	0.0464285	0.0035	0.0104751	0.0812871	0.567886	0.2662	129963207	6.84605e-06	3	1837	0.0109591	20.3328	27.2759
			rs2052087	T	C	-0.1929	-0.0218892	0.1886	0.279595	0.0190107	0.249561	0.04304	56242749	7.80603e-06	17	1837	0.0108165	20.0654	27.2759
			rs2853765	C	G	0.3007	-0.0227694	0.9287	0.876138	0.0252984	0.368102	0.06431	7830675	3.12903e-06	10	1837	0.0117615	21.8392	27.2759
			rs2908671	G	C	-0.2765	-0.0134658	0.0808	0.143606	0.0237942	0.571441	0.0612	5056498	6.62995e-06	16	1837	0.0109895	20.3899	27.2759
			rs62246874	G	A	-0.2762	-0.0200294	0.08	0.0297001	0.0496215	0.686474	0.06129	66354137	7.03801e-06	3	1837	0.0109341	20.2859	27.2759
			rs72657101	C	T	0.2605	0.000279309	0.098	0.0552829	0.0365002	0.993894	0.0564	62471902	4.10696e-06	8	1837	0.0114798	21.31	27.2759
			rs73084854	T	G	-0.251	-0.0454171	0.0993	0.0520406	0.0374664	0.225433	0.05517	39565803	5.69495e-06	12	1837	0.0111421	20.6761	27.2759
			rs77910234	C	A	3.199	0.179222	0.0005	0.00809596	0.0928494	0.0535767	0.6699	224393629	1.94299e-06	1	1837	0.0122614	22.779	27.2759
			rs8097813	C	T	-0.1818	0.0112933	0.5457	0.482698	0.0170194	0.506978	0.0333	67173624	5.424e-08	18	1837	0.0159661	29.7732	27.2759
			rs9426902	A	G	-0.1478	-0.0125305	0.4594	0.427079	0.0167805	0.455225	0.03329	153718746	9.57789e-06	1	1837	0.0106164	19.6901	27.2759
			rs9932192	C	T	-0.3075	0.033972	0.9355	0.870596	0.0247873	0.170519	0.06799	14510543	6.47098e-06	16	1837	0.0110124	20.4328	27.2759
	CD25 on unsw mem	ebi-a-GCST90001792	rs11245200	T	C	0.159	-0.0123118	0.1303	0.105609	0.0271385	0.650069	0.03541	3657	10	7.36495e-06	126182752	0.00548314	20.1514	32.5298
			rs11598494	C	T	-0.1584	0.028105	0.5587	0.344199	0.0174311	0.106886	0.02453	3657	10	1.20301e-10	6178941	0.0112737	41.6752	32.5298
			rs12139506	G	A	-0.2726	0.0327872	0.0543	0.0565388	0.036087	0.363583	0.05371	3657	1	4.07099e-07	61376720	0.00699468	25.7456	32.5298
			rs12739411	C	G	0.4289	-0.0556644	0.018	0.0398498	0.0424664	0.18993	0.09273	3657	1	3.87802e-06	68752573	0.00581585	21.3813	32.5298
			rs140833732	T	A	-1.024	0.139503	0.0033	0.0128289	0.0738571	0.0589161	0.2288	3657	8	7.87807e-06	36436637	0.00544742	20.0194	32.5298
			rs149905818	C	T	3.153	-0.122524	0.0003	0.0141548	0.0704423	0.0819724	0.7066	3657	4	8.34392e-06	106231334	0.00541524	19.9005	32.5298
			rs1660369	T	C	0.2896	0.00552781	0.9512	0.954516	0.0396492	0.88912	0.05629	3657	1	2.81799e-07	214407674	0.00718584	26.4543	32.5298
			rs183392197	C	G	-0.3085	0.0174274	0.0334	0.0112616	0.0794449	0.826366	0.06873	3657	9	7.39707e-06	132487598	0.00547907	20.1363	32.5298
			rs1887027	T	C	-0.4047	0.00693931	0.2454	0.214562	0.0204141	0.733911	0.02745	3657	10	7.7589e-48	6113782	0.0561024	217.242	32.5298
			rs2139146	T	C	-0.2094	-0.0340757	0.0796	0.0964966	0.0283078	0.228684	0.04466	3657	2	2.84702e-06	15014620	0.00597569	21.9724	32.5298
			rs28365327	A	G	-0.1536	0.00316096	0.7747	0.578665	0.0168475	0.851173	0.02911	3657	18	1.385e-07	25753552	0.00755578	27.8266	32.5298
			rs28374524	G	A	-0.1133	0.0119947	0.4154	0.470526	0.0168308	0.476053	0.02474	3657	16	4.81005e-06	25533172	0.00570232	20.9615	32.5298
			rs2853765	C	G	0.2333	-0.0227694	0.9228	0.876138	0.0252984	0.368102	0.04579	3657	10	3.64099e-07	7830675	0.00704841	25.9448	32.5298
			rs2999572	G	T	0.1216	0.0171346	0.3095	0.248697	0.0194433	0.378177	0.02711	3657	7	7.52593e-06	25590299	0.00547142	20.1081	32.5298
			rs3793662	T	C	-0.167	0.0167729	0.7759	0.815075	0.0213823	0.432788	0.02895	3657	9	8.7579e-09	95886051	0.00901731	33.2582	32.5298
			rs3862036	A	G	-0.2819	-0.0302338	0.0424	0.0309355	0.0483412	0.531692	0.05913	3657	21	1.94402e-06	44262209	0.00617673	22.7163	32.5298
			rs4747882	T	A	-0.2093	0.000655251	0.7132	0.765721	0.0196794	0.973438	0.02699	3657	10	1.14499e-14	6162476	0.016178	60.1029	32.5298
			rs563803689	T	C	0.2934	0.0532147	0.0376	0.0283473	0.0501288	0.288436	0.06447	3657	11	5.52599e-06	102922239	0.00563154	20.6999	32.5298
			rs62013832	T	A	0.1179	0.0202232	0.3841	0.232807	0.0196457	0.303294	0.02504	3657	15	2.57401e-06	86804118	0.00602572	22.1575	32.5298
			rs62149023	G	C	0.1128	-0.0447831	0.4412	0.430508	0.0167783	0.0076054	0.0251	3657	2	7.27495e-06	33764503	0.0054923	20.1852	32.5298
			rs7186545	C	G	-0.2213	0.0263013	0.9299	0.865854	0.0244626	0.282302	0.04764	3657	16	3.50098e-06	14508423	0.00586596	21.5666	32.5298
			rs73332250	C	T	-0.5717	-0.00176015	0.0098	0.0364632	0.0444089	0.968384	0.1207	3657	17	2.23702e-06	47014571	0.00609734	22.4225	32.5298
			rs74726196	A	G	-2.66	0.137066	0.0004	0.0139506	0.0705319	0.0519768	0.5824	3657	5	5.08499e-06	122019220	0.00567186	20.8489	32.5298
			rs75784903	C	G	-0.7675	0.002565	0.0046	0.0137742	0.0718125	0.971507	0.1714	3657	2	7.76497e-06	173874264	0.005453	20.04	32.5298
			rs8097813	C	T	-0.1096	0.0112933	0.538	0.482698	0.0170194	0.506978	0.02467	3657	18	9.08406e-06	67173624	0.0053681	19.7263	32.5298
	HVEM on CD8br	ebi-a-GCST90001881	rs10090960	G	A	-0.1987	-0.0124437	0.4499	0.405814	0.016939	0.462572	8	9.11108e-07	1247	0.04027	136809038	0.01915	24.3072	23.3149
			rs10508717	A	G	-0.1852	0.0250482	0.488	0.45294	0.0166245	0.131887	10	5.83902e-06	1247	0.04069	26672328	0.0163412	20.6828	23.3149
			rs117761782	T	G	-0.4141	0.0558077	0.0517	0.0265268	0.0515797	0.279265	8	9.10794e-06	1247	0.09294	22024980	0.0156704	19.8202	23.3149
			rs150482210	T	A	0.632	0.000315806	0.02	0.0231002	0.055604	0.995468	3	4.99597e-06	1247	0.1378	135398834	0.0165884	21.0009	23.3149
			rs16834073	C	T	-0.5241	-0.0176091	0.0397	0.0462598	0.0396763	0.657173	2	3.48899e-07	1247	0.1023	154560519	0.0206141	26.2047	23.3149
			rs182735817	A	G	0.6466	0.101859	0.02	0.0127303	0.0744886	0.171485	2	9.97103e-06	1247	0.1458	129316586	0.0155272	19.6363	23.3149
			rs2219729	C	T	-0.192	-0.0252793	0.2955	0.285931	0.0184733	0.17118	5	9.06004e-06	1247	0.04308	101440775	0.0156791	19.8314	23.3149
			rs2227313	C	T	0.2584	0.00376973	0.5754	0.495876	0.0165972	0.820322	1	4.89892e-11	1247	0.03896	2487766	0.0340741	43.9188	23.3149
			rs2338998	C	T	0.2289	0.00891759	0.2963	0.353628	0.01737	0.607677	17	1.38701e-07	1247	0.04321	32670901	0.0220086	28.0173	23.3149
			rs35211801	T	C	1.214	0.0442581	0.0056	0.00692711	0.100784	0.66056	5	8.27999e-06	1247	0.2711	80948384	0.0158265	20.0208	23.3149
			rs61731213	A	G	1.062	0.091376	0.0072	0.0165343	0.0650532	0.16013	1	5.26502e-06	1247	0.2322	203690537	0.0164981	20.8847	23.3149
			rs7210730	A	G	0.2024	0.0345895	0.7285	0.727517	0.0186335	0.0634095	17	6.94001e-06	1247	0.04484	78629025	0.0160763	20.342	23.3149
			rs75214693	T	C	-0.4794	0.00497433	0.0445	0.0186882	0.0611744	0.935192	4	1.78501e-06	1247	0.09988	93244732	0.0181394	23.0007	23.3149
			rs80126152	C	A	0.7684	0.0536918	0.0156	0.0189118	0.0610368	0.379042	7	1.60901e-06	1247	0.1594	83616304	0.0182942	23.2007	23.3149
			rs9267111	G	A	-0.2692	-0.070304	0.172	0.347823	0.017413	5.40349e-05	6	2.44298e-06	1247	0.05685	31416379	0.0176637	22.3868	23.3149
			rs9966806	T	C	0.1769	-0.0222405	0.5509	0.383189	0.0170996	0.193381	18	9.31301e-06	1247	0.03974	64825431	0.0156418	19.7835	23.3149
	CD45 on NKT	ebi-a-GCST90001919	rs10952012	G	T	0.1895	-0.026377	0.8603	0.801638	0.0211113	0.21151	0.03861	9.65495e-07	7	1335231	3113	0.00767878	24.0735	21.7204
			rs114672192	C	A	-0.7638	0.0175138	0.0071	0.0162491	0.0658975	0.790413	0.1587	1.54999e-06	6	15377905	3113	0.00738596	23.1487	21.7204
			rs115618992	T	G	1.419	0.0321857	0.0019	0.00956668	0.0858747	0.707811	0.3014	2.59502e-06	4	5432284	3113	0.00706997	22.1513	21.7204
			rs116030815	C	T	-2.773	-0.0562457	0.0005	0.0142591	0.070414	0.424414	0.6177	7.41993e-06	1	42691989	3113	0.00643225	20.1403	21.7204
			rs11676095	T	C	-0.2582	-0.0345353	0.0668	0.0814866	0.0305789	0.258737	0.05405	1.85802e-06	2	206656142	3113	0.00727729	22.8056	21.7204
			rs117385292	T	C	0.7138	0.026504	0.0063	0.0194834	0.0601563	0.659513	0.1603	8.80299e-06	20	393747	3113	0.00632921	19.8156	21.7204
			rs117697165	T	C	-0.8793	-0.0214363	0.0047	0.0187437	0.0616617	0.728108	0.1937	5.84198e-06	6	113791493	3113	0.00657613	20.5938	21.7204
			rs12145132	G	A	0.209	0.0287033	0.1462	0.147491	0.0235296	0.22251	0.03794	3.88204e-08	1	198636736	3113	0.00965397	30.3263	21.7204
			rs140611829	A	G	-0.548	-0.0748235	0.0132	0.0097808	0.0845937	0.376424	0.1173	3.13798e-06	6	14271982	3113	0.00696228	21.8115	21.7204
			rs141044941	T	C	0.5569	-0.0437547	0.0112	0.0290835	0.0495946	0.377643	0.1257	9.71292e-06	3	168694784	3113	0.00626578	19.6157	21.7204
			rs147981444	A	C	0.5449	0.0734373	0.0137	0.0488876	0.0387427	0.0580247	0.1169	3.30598e-06	1	155359033	3113	0.00693114	21.7133	21.7204
			rs163389	C	T	-0.2518	-0.0538613	0.0606	0.181065	0.0216061	0.0126713	0.05551	5.92202e-06	17	15579474	3113	0.00656642	20.5632	21.7204
			rs196695	G	A	0.2576	-0.00195846	0.9414	0.927219	0.0320057	0.951207	0.05797	9.13503e-06	6	80154074	3113	0.00630318	19.7336	21.7204
			rs34993786	A	G	-0.5251	0.00796695	0.0138	0.0463125	0.0400421	0.842291	0.1164	6.71599e-06	3	66434668	3113	0.00649485	20.3376	21.7204
			rs546423	G	A	0.1275	-0.00878816	0.6507	0.589824	0.0169305	0.60371	0.02848	7.86194e-06	9	135344611	3113	0.00639697	20.0291	21.7204
			rs58905133	G	A	0.1324	-0.0118081	0.3468	0.378165	0.0179222	0.50999	0.02844	3.37202e-06	2	38887964	3113	0.00691392	21.659	21.7204
			rs60321540	T	C	0.433	0.0846924	0.0244	0.0491992	0.0387259	0.0287444	0.08704	6.87702e-07	5	143601136	3113	0.00788715	24.732	21.7204
			rs62440365	A	G	-0.2077	-0.0496269	0.0965	0.0326847	0.0466704	0.287625	0.04572	5.75294e-06	6	160760868	3113	0.00658585	20.6244	21.7204
			rs7217404	C	T	0.1472	-0.00209812	0.7867	0.822048	0.0217899	0.923291	0.03261	6.60298e-06	17	13490432	3113	0.00650282	20.3627	21.7204
			rs72974727	C	T	-0.4354	-0.118522	0.0194	0.00824973	0.092036	0.197823	0.09609	6.08303e-06	2	237031702	3113	0.00655219	20.5183	21.7204
			rs742800	T	G	0.2639	0.0653135	0.0667	0.0218395	0.0575616	0.256514	0.05497	1.64699e-06	1	29718191	3113	0.00734928	23.0329	21.7204
			rs75454391	G	A	-0.419	-0.0980544	0.0206	0.0101503	0.0829967	0.237434	0.09352	7.70903e-06	1	244910968	3113	0.00640691	20.0604	21.7204
	CD25 on CD45RA+ CD4 not Treg	ebi-a-GCST90001934	rs10905719	A	G	0.2281	0.0022537	0.2083	0.310266	0.0179445	0.900055	2.56094e-14	10	6115171	0.02982	3435	0.0167484	58.4766	22.911
			rs116411520	A	G	-0.3549	-0.00571291	0.0266	0.0147906	0.0693546	0.934351	2.17601e-06	10	91533071	0.0748	3435	0.00651096	22.4986	22.911
			rs1385469	G	A	0.1547	0.0230999	0.8578	0.806954	0.0210375	0.272189	7.92392e-06	3	8390226	0.03457	3435	0.00579603	20.0138	22.911
			rs145161741	T	C	-1.091	0.00563703	0.0025	0.00710685	0.0982966	0.954269	9.30593e-06	1	245170523	0.2457	3435	0.00570725	19.7054	22.911
			rs16917989	C	A	-0.1633	0.0139837	0.1281	0.0897794	0.0290259	0.629972	6.65902e-06	9	101647469	0.03619	3435	0.00589253	20.349	22.911
			rs1699228	A	C	0.1183	-0.0256196	0.7185	0.747108	0.0193949	0.186519	9.3519e-06	20	5846927	0.02664	3435	0.00570806	19.7083	22.911
			rs1869339	G	A	-0.7695	-0.0461147	0.0054	0.025181	0.0530426	0.384634	3.51601e-06	2	75102130	0.1656	3435	0.00624667	21.5796	22.911
			rs2279434	T	C	0.2554	-0.0182575	0.0467	0.074628	0.0318565	0.566565	6.72496e-06	10	45955064	0.05665	3435	0.00588238	20.3137	22.911
			rs34644690	G	A	-0.2825	-0.0275288	0.0374	0.0284843	0.0501151	0.582791	6.48306e-06	9	137333688	0.06255	3435	0.00590316	20.3859	22.911
			rs34779614	T	C	-0.2226	0.0200019	0.0652	0.199792	0.0208935	0.338404	5.65705e-06	17	43085415	0.04896	3435	0.00598184	20.6593	22.911
			rs35614472	T	A	-1.607	0.115294	0.0013	0.00989778	0.0838339	0.169049	2.115e-06	7	18687542	0.3382	3435	0.00652999	22.5648	22.911
			rs494642	T	C	-0.1675	0.0465017	0.1178	0.079808	0.0307205	0.130101	8.93491e-06	19	5988263	0.03766	3435	0.00572596	19.7704	22.911
			rs55751874	A	C	0.1166	-0.00923573	0.3755	0.284832	0.0184391	0.616458	4.08e-06	3	143929156	0.02528	3435	0.0061551	21.2613	22.911
			rs62026958	C	G	0.1218	-0.0229558	0.3472	0.351659	0.0174831	0.189172	1.82301e-06	16	12639025	0.02548	3435	0.0066083	22.8372	22.911
			rs73112886	A	T	-0.2336	0.0148879	0.0632	0.0395049	0.0425713	0.726551	2.89701e-06	20	44737407	0.04984	3435	0.00635469	21.9552	22.911
			rs74458586	G	A	-0.5528	0.0643189	0.0115	0.014942	0.0685474	0.348084	1.85601e-06	1	167160690	0.1157	3435	0.00660185	22.8148	22.911
			rs75432369	G	A	-0.3926	-0.0239544	0.0195	0.0521556	0.0369473	0.516764	7.53998e-06	2	134396058	0.08754	3435	0.00582137	20.1018	22.911
			rs79506783	C	A	2.312	-0.0982281	0.0006	0.0198723	0.0594559	0.0985107	7.29693e-07	16	85734699	0.4659	3435	0.00711805	24.6115	22.911
			rs9298702	C	T	-0.1211	-0.0113421	0.301	0.318037	0.0178979	0.526269	6.46294e-06	9	14659034	0.0268	3435	0.00590906	20.4064	22.911
			rs9838853	C	G	-0.1242	0.0467404	0.2706	0.215714	0.0204537	0.0223021	6.41904e-06	3	141930006	0.02748	3435	0.00591164	20.4153	22.911
			rs9921355	T	C	0.1116	0.0203627	0.4242	0.471513	0.0167673	0.224586	5.47306e-06	16	56571706	0.02452	3435	0.00599445	20.7031	22.911
	CD4 on monocyte	ebi-a-GCST90001958	rs11225443	T	C	-1.176	0.00314703	0.0027	0.0497208	0.0382443	0.934418	0.2615	102742951	11	3112	7.17596e-06	0.00645682	20.2112	43.1076
			rs112496462	A	G	-1.603	0.130272	0.0014	0.0171929	0.0633406	0.0397165	0.3472	34155071	6	3112	4.03005e-06	0.00680305	21.3024	43.1076
			rs116366652	T	A	-0.1783	0.0292826	0.1448	0.105721	0.0272301	0.282206	0.03868	160856904	2	3112	4.20001e-06	0.00678164	21.2349	43.1076
			rs117535998	T	C	0.198	-0.0486593	0.1208	0.0578674	0.0365045	0.182543	0.04213	71579132	16	3112	2.716e-06	0.00704752	22.0734	43.1076
			rs1365928	C	A	-0.1661	0.0244178	0.2127	0.19263	0.0212471	0.25046	0.03293	19779555	2	3112	4.83604e-07	0.00810924	25.4259	43.1076
			rs141048893	G	A	0.8332	-0.0149231	0.0058	0.0139571	0.0711752	0.833927	0.1754	175815591	5	3112	2.12202e-06	0.00719883	22.5507	43.1076
			rs150579420	A	G	-0.8765	0.119992	0.0048	0.01013	0.0824745	0.145696	0.1831	154119021	4	3112	1.77799e-06	0.00730973	22.9007	43.1076
			rs1801274	G	A	-0.1378	-0.0284011	0.3234	0.530825	0.0166557	0.0881591	0.02903	161479745	1	3112	2.139e-06	0.00718839	22.5178	43.1076
			rs34551852	C	T	0.1282	0.00728091	0.4214	0.603565	0.0169423	0.66738	0.02739	23605540	4	3112	2.97201e-06	0.00699046	21.8934	43.1076
			rs4073463	A	G	-0.122	0.0162095	0.5508	0.494488	0.0171761	0.34531	0.02728	65562649	4	3112	7.99208e-06	0.00638571	19.9872	43.1076
			rs56754976	T	G	0.3539	-0.102846	0.0317	0.0171234	0.0640186	0.108164	0.07623	180568712	1	3112	3.578e-06	0.00687816	21.5392	43.1076
			rs661686	C	T	-0.1414	0.000410632	0.6915	0.564566	0.0167813	0.980478	0.02932	85909210	1	3112	1.47901e-06	0.00741818	23.243	43.1076
			rs7296859	G	C	-0.4307	-0.0107143	0.4549	0.327755	0.0181016	0.553919	0.02585	6894164	12	3112	8.59607e-60	0.0818992	277.427	43.1076
			rs7976804	G	A	0.1487	-0.0107173	0.6591	0.559091	0.0169771	0.527858	0.02838	6467961	12	3112	1.72199e-07	0.00874466	27.4358	43.1076
			rs9302635	C	T	0.2953	-0.0245633	0.1984	0.180657	0.021549	0.254334	0.03367	72144174	16	3112	2.86682e-18	0.0241211	76.8708	43.1076
	FSC-A on plasmacytoid DC	ebi-a-GCST90001964	rs112068187	A	G	-0.4558	0.0405387	0.0209	0.00906552	0.0881226	0.645497	34890769	4.12601e-06	0.09878	2872	2	0.00735899	21.2769	24.1705
			rs115700682	T	G	1.201	0.0173857	0.0024	0.0471749	0.0392044	0.657431	11423312	7.69609e-06	0.2681	2872	2	0.00693879	20.0535	24.1705
			rs116474260	T	C	-0.4634	0.00106249	0.0176	0.014384	0.0696503	0.987829	151202476	8.38494e-06	0.1038	2872	5	0.00689175	19.9166	24.1705
			rs117067704	G	A	0.6413	0.0641603	0.0232	0.01263	0.0737899	0.384574	62128083	7.96526e-13	0.08914	2872	17	0.0177025	51.7219	24.1705
			rs142005014	T	G	0.7974	-0.0526384	0.0068	0.0220323	0.0573854	0.358997	64051675	1.187e-06	0.1638	2872	13	0.00818411	23.6822	24.1705
			rs144843975	T	C	0.3683	0.0333767	0.0519	0.00922373	0.0868843	0.700867	63066415	3.33204e-09	0.06208	2872	17	0.0121067	35.172	24.1705
			rs146943490	A	G	-0.6051	-0.0322246	0.0106	0.0304876	0.0483937	0.505485	218248849	5.60106e-06	0.133	2872	1	0.00715563	20.6847	24.1705
			rs149624533	T	C	1.1	-0.0425174	0.0033	0.0116768	0.0778961	0.585188	174332776	2.01002e-06	0.2311	2872	5	0.00782688	22.6403	24.1705
			rs2084848	C	G	0.1324	-0.0167074	0.5787	0.508179	0.0170159	0.326166	169211909	1.81301e-06	0.02768	2872	2	0.00790339	22.8634	24.1705
			rs2289321	C	T	-0.2111	0.0505545	0.0865	0.0615183	0.0345077	0.142916	111870220	9.09201e-06	0.04748	2872	2	0.00683584	19.7539	24.1705
			rs2618014	C	A	0.1392	0.00580229	0.7399	0.627845	0.017115	0.734597	26317973	7.17596e-06	0.03096	2872	9	0.0069895	20.2011	24.1705
			rs35534776	C	G	0.3206	-0.0526193	0.054	0.0537476	0.0380417	0.166603	55107308	2.635e-07	0.06212	2872	19	0.00918905	26.6172	24.1705
			rs4317514	T	A	0.159	-0.0205283	0.2011	0.177745	0.0217287	0.344785	127095652	3.45502e-06	0.03419	2872	7	0.00747401	21.6119	24.1705
			rs4431216	C	T	-0.151	-0.000955714	0.3451	0.336132	0.0177076	0.956957	84150313	1.54899e-07	0.02872	2872	4	0.00953324	27.6237	24.1705
			rs4801716	G	A	0.1333	-0.019642	0.6518	0.539596	0.0167318	0.240422	56858865	3.18897e-06	0.02857	2872	19	0.00752274	21.7539	24.1705
			rs57869679	T	C	0.181	-0.0280988	0.1292	0.0896241	0.0292057	0.336	142512769	9.71404e-06	0.04085	2872	7	0.00678938	19.6187	24.1705
			rs59715840	C	T	0.3368	-0.0340279	0.0454	0.0508857	0.0381417	0.372315	79180312	3.234e-07	0.06576	2872	16	0.00905081	26.2131	24.1705
			rs62045817	T	C	-0.2143	0.0246622	0.1737	0.143956	0.0241128	0.306409	89045233	5.274e-09	0.0366	2872	16	0.0117963	34.2594	24.1705
			rs722926	T	C	0.1525	0.038459	0.4102	0.393137	0.0172422	0.0257127	8677215	3.65603e-08	0.02762	2872	17	0.0105032	30.4642	24.1705
			rs73219706	T	C	1.221	-0.119639	0.0024	0.0118144	0.0767391	0.118989	89767780	8.83894e-06	0.2744	2872	7	0.00684691	19.7861	24.1705
			rs74664695	G	T	0.7256	-0.0714084	0.0077	0.0954376	0.0283402	0.011746	102643305	5.11305e-06	0.1588	2872	1	0.00721711	20.8637	24.1705
			rs77658339	C	A	0.38	0.0484616	0.0254	0.0189406	0.0609479	0.426537	107075296	9.10899e-06	0.08549	2872	5	0.00683242	19.7439	24.1705
			rs79205010	T	A	1.689	-0.111304	0.0012	0.0288907	0.0506199	0.0278913	103996660	8.37298e-06	0.3784	2872	12	0.00688922	19.9092	24.1705
			rs9293809	C	T	-0.1314	-0.0079507	0.3713	0.387231	0.0170673	0.641328	79565071	4.60098e-06	0.02863	2872	5	0.00728098	21.0497	24.1705
			rs9519437	G	A	-0.1595	0.0071842	0.1825	0.276167	0.0187751	0.701983	105303025	6.88494e-06	0.03539	2872	13	0.00702288	20.2982	24.1705
			rs9626174	T	C	0.3838	-0.0112038	0.0259	0.077681	0.0310709	0.718406	45991939	5.67701e-06	0.08442	2872	22	0.0071453	20.6546	24.1705
	CX3CR1 on monocyte	ebi-a-GCST90001995	rs10951824	C	G	-0.1268	-0.019028	0.3248	0.320417	0.0178299	0.285882	45618083	3590	7	1.986e-06	0.02663	0.00627578	22.6597	37.8976
			rs115689956	G	A	0.1997	0.0106147	0.1032	0.125446	0.0251078	0.672468	78974417	3590	7	1.133e-06	0.04096	0.00657772	23.7571	37.8976
			rs117498337	G	C	-0.1643	0.073808	0.1411	0.0344051	0.0472289	0.118107	123076792	3590	11	4.85803e-06	0.0359	0.0058005	20.9336	37.8976
			rs17095454	C	T	-1.068	4.60559e-05	0.0029	0.00966199	0.0840897	0.999563	113333619	3590	10	1.72898e-06	0.2229	0.00635418	22.9446	37.8976
			rs17521541	A	T	0.8194	0.0648253	0.0063	0.0127559	0.0736215	0.378577	24624788	3590	5	4.04697e-07	0.1614	0.00712826	25.7598	37.8976
			rs17556553	A	G	-0.3198	0.00525107	0.0425	0.0855276	0.029829	0.860263	170821289	3590	2	1.754e-07	0.0611	0.00757318	27.3799	37.8976
			rs17736094	T	C	-0.323	0.000695519	0.0308	0.0763845	0.0314367	0.982349	5711054	3590	5	6.88304e-06	0.07172	0.00561802	20.2713	37.8976
			rs1801274	G	A	-0.41	-0.0284011	0.3262	0.530825	0.0166557	0.0881591	161479745	3590	1	4.45451e-54	0.02603	0.0646403	247.958	37.8976
			rs41307457	A	C	-0.4216	0.00474576	0.0203	0.0367404	0.0441025	0.914307	90340916	3590	9	2.069e-06	0.08869	0.00625507	22.5845	37.8976
			rs4548126	C	T	0.1539	-0.00500895	0.8244	0.902077	0.0280137	0.858092	167799	3590	7	2.30102e-06	0.03252	0.00619984	22.3838	37.8976
			rs4622126	G	A	-0.2041	-0.039922	0.0997	0.14635	0.0235929	0.0906228	228017395	3590	1	1.18899e-06	0.04196	0.00654738	23.6468	37.8976
			rs61957406	T	C	0.2413	-0.049106	0.0592	0.0292811	0.0496612	0.322751	23374374	3590	13	7.26507e-06	0.0537	0.00559288	20.1801	37.8976
			rs6666038	C	T	0.2642	-0.00703672	0.9489	0.920699	0.0307062	0.818742	162640142	3590	1	5.202e-06	0.05789	0.00576835	20.8169	37.8976
			rs6726288	C	T	-0.4129	0.00347288	0.0181	0.00733082	0.0976674	0.971635	158585869	3590	2	4.86598e-06	0.09021	0.00580175	20.9382	37.8976
			rs71387414	A	C	0.1907	0.0232987	0.0967	0.0953504	0.0281829	0.408409	53769223	3590	17	4.30101e-06	0.04143	0.00586707	21.1753	37.8976
			rs72865957	A	G	0.2391	0.031461	0.2681	0.342013	0.0176106	0.074022	39355919	3590	3	6.28203e-17	0.02846	0.0192814	70.5419	37.8976
			rs73056479	T	G	0.549	0.0285998	0.011	0.00580112	0.110566	0.795892	38700237	3590	3	1.71799e-06	0.1146	0.00635204	22.9368	37.8976
			rs75827471	A	G	0.3963	0.0277851	0.0208	0.019039	0.0607016	0.647145	4267170	3590	16	4.08696e-06	0.08589	0.00589523	21.2775	37.8976
			rs77705296	A	G	-0.3116	0.000579949	0.0364	0.0485583	0.0393229	0.988233	158703713	3590	2	2.44602e-06	0.06601	0.0061687	22.2707	37.8976
			rs8026803	C	T	-0.1391	0.0270614	0.2139	0.259899	0.0189334	0.15292	80260014	3590	15	6.52995e-06	0.0308	0.00564934	20.385	37.8976
			rs8039434	G	A	0.1726	0.0231011	0.1124	0.0835305	0.0299204	0.440065	33869977	3590	15	9.21001e-06	0.03886	0.00546514	19.7167	37.8976
			rs9584784	G	A	0.123	-0.0156375	0.3022	0.359769	0.0173514	0.367466	98918942	3590	13	4.889e-06	0.02688	0.00579871	20.9271	37.8976
			rs9823718	G	C	-0.4083	-0.0436717	0.1319	0.0812243	0.0304339	0.151296	39293757	3590	3	7.84874e-29	0.03633	0.0339873	126.237	37.8976
			rs9879669	T	C	-0.1527	0.000842212	0.8237	0.858896	0.0238377	0.971816	7682013	3590	3	2.98999e-06	0.03265	0.00605591	21.861	37.8976
	CX3CR1 on CD14+ CD16- monocyte	ebi-a-GCST90001997	rs10951824	C	G	-0.1327	-0.019028	0.3248	0.320417	0.0178299	0.285882	7.64804e-07	0.0268	7	3590	45618083	0.006783	24.5036	40.9988
			rs115689956	G	A	0.1879	0.0106147	0.1032	0.125446	0.0251078	0.672468	5.34798e-06	0.04123	7	3590	78974417	0.00575211	20.758	40.9988
			rs12023218	G	A	0.1277	-0.0106166	0.4976	0.429072	0.0169018	0.529917	4.69105e-07	0.02531	1	3590	161269897	0.007041	25.4422	40.9988
			rs13396271	G	A	0.1581	-0.0121964	0.1611	0.23393	0.0196394	0.534588	4.59103e-06	0.03444	2	3590	17055946	0.00583581	21.0618	40.9988
			rs141845371	A	T	0.5297	0.0543575	0.0138	0.0342916	0.045898	0.23629	8.03008e-07	0.1072	1	3590	194738786	0.00675511	24.4022	40.9988
			rs143813477	A	C	-0.1451	-0.0238834	0.2104	0.118476	0.0257543	0.353743	3.89798e-06	0.03138	3	3590	44507750	0.00592046	21.3691	40.9988
			rs1571526	C	T	0.1284	-0.0119358	0.3026	0.346677	0.017495	0.495086	2.01002e-06	0.02697	13	3590	98918488	0.00627394	22.653	40.9988
			rs17095454	C	T	-1.13	4.60559e-05	0.0029	0.00966199	0.0840897	0.999563	4.64997e-07	0.2237	10	3590	113333619	0.00705756	25.5025	40.9988
			rs17521541	A	T	0.8092	0.0648253	0.0063	0.0127559	0.0736215	0.378577	6.70502e-07	0.1625	5	3590	24624788	0.00685995	24.7835	40.9988
			rs17736094	T	C	-0.3204	0.000695519	0.0308	0.0763845	0.0314367	0.982349	9.09306e-06	0.0721	5	3590	5711054	0.00547063	19.7366	40.9988
			rs1801274	G	A	-0.4504	-0.0284011	0.3262	0.530825	0.0166557	0.0881591	2.09604e-64	0.02605	1	3590	161479745	0.0768688	298.772	40.9988
			rs4622126	G	A	-0.2238	-0.039922	0.0997	0.14635	0.0235929	0.0906228	1.20199e-07	0.0422	1	3590	228017395	0.00777341	28.1095	40.9988
			rs4729041	T	G	0.1711	0.0039439	0.1351	0.133808	0.0244527	0.871867	5.85599e-06	0.03771	7	3590	92063500	0.00570176	20.5752	40.9988
			rs4957969	G	A	-0.2438	-0.0440448	0.9389	0.928676	0.0323287	0.17307	5.47104e-06	0.05356	5	3590	110958260	0.00573842	20.7083	40.9988
			rs62172045	A	G	-0.3114	0.00715092	0.0426	0.0874683	0.0295339	0.808683	4.32195e-07	0.06149	2	3590	170899008	0.0070932	25.6322	40.9988
			rs6414558	T	C	0.1276	-0.00187661	0.2758	0.250993	0.0191734	0.922031	8.37394e-06	0.02859	3	3590	63548238	0.00551792	19.9082	40.9988
			rs67252300	A	G	0.476	0.0356686	0.0142	0.0150431	0.0676558	0.59805	4.91496e-06	0.104	1	3590	82669375	0.00580131	20.9366	40.9988
			rs72770576	T	C	-0.2737	0.0475993	0.0504	0.0485891	0.0388635	0.220658	2.14299e-06	0.05766	16	3590	22948093	0.00623718	22.5195	40.9988
			rs72865957	A	G	0.2834	0.031461	0.2681	0.342013	0.0176106	0.074022	6.00206e-23	0.02853	3	3590	39355919	0.0267501	98.6175	40.9988
			rs73056479	T	G	0.5972	0.0285998	0.011	0.00580112	0.110566	0.795892	2.319e-07	0.1152	3	3590	38700237	0.00743021	26.8592	40.9988
			rs75827471	A	G	0.4076	0.0277851	0.0208	0.019039	0.0607016	0.647145	2.464e-06	0.08638	16	3590	4267170	0.00616399	22.2536	40.9988
			rs77705296	A	G	-0.3061	0.000579949	0.0364	0.0485583	0.0393229	0.988233	4.11396e-06	0.06636	2	3590	158703713	0.00589187	21.2653	40.9988
			rs8064010	T	C	0.1631	0.0514255	0.1419	0.087634	0.029461	0.08089	6.33607e-06	0.03607	16	3590	78685218	0.00566311	20.435	40.9988
			rs9823718	G	C	-0.4122	-0.0436717	0.1319	0.0812243	0.0304339	0.151296	5.78362e-29	0.03658	3	3590	39293757	0.0341616	126.907	40.9988
			rs9879669	T	C	-0.1515	0.000842212	0.8237	0.858896	0.0238377	0.971816	4.11898e-06	0.03285	3	3590	7682013	0.00588972	21.2575	40.9988
	CD4 on CD39+ secreting Treg	ebi-a-GCST90002069	rs10044521	T	G	0.5917	0.0441271	0.0118	0.0271103	0.0513862	0.390487	2920	5.12897e-06	116035707	0.1295	5	0.00709883	20.8625	28.7085
			rs10819527	C	G	0.158	0.00834504	0.2104	0.217869	0.0200804	0.677717	2920	2.08401e-06	132242279	0.03323	9	0.00768283	22.5921	28.7085
			rs10882655	A	G	-0.2945	0.0070669	0.5276	0.446361	0.0166706	0.671628	2920	7.84332e-28	97474371	0.02665	10	0.0401421	122.033	28.7085
			rs11584259	C	G	0.1692	0.00532485	0.1651	0.181262	0.0214979	0.804373	2920	3.87498e-06	22732386	0.03656	1	0.00728168	21.4038	28.7085
			rs115907820	C	T	0.5043	-0.0713521	0.0166	0.0175487	0.063066	0.257892	2920	1.81501e-06	37068759	0.1054	7	0.00777897	22.877	28.7085
			rs11610038	T	G	-0.5329	0.105634	0.0128	0.0234609	0.0546691	0.053329	2920	6.74202e-06	4770669	0.1182	12	0.00691291	20.3123	28.7085
			rs116694668	A	T	-2.068	0.176117	0.001	0.00837179	0.091063	0.0531113	2920	1.77399e-06	57174385	0.4319	5	0.00779032	22.9106	28.7085
			rs117458836	A	G	0.5108	-0.0896786	0.0187	0.0168745	0.0642733	0.162935	2920	1.02301e-06	96773382	0.1043	10	0.008147	23.9682	28.7085
			rs12778618	C	T	0.3488	0.00257887	0.0457	0.0138743	0.0711811	0.971099	2920	1.29101e-07	95633120	0.06589	10	0.00950568	28.0038	28.7085
			rs136883	T	C	0.1498	-0.0100394	0.3598	0.363267	0.0173558	0.562964	2920	1.333e-07	45040462	0.02832	22	0.00949102	27.9602	28.7085
			rs139059955	T	C	-2.03	-0.00207765	0.0009	0.0150463	0.068143	0.975677	2920	7.67096e-06	53615745	0.4529	13	0.00683324	20.0766	28.7085
			rs149080865	A	T	0.491	0.0405443	0.0164	0.00560509	0.110733	0.714258	2920	4.21202e-06	80655797	0.1065	8	0.00722655	21.2406	28.7085
			rs41266967	T	C	-0.7854	-0.0471288	0.0063	0.0158639	0.0662598	0.476915	2920	8.64609e-06	241529785	0.1762	2	0.00675837	19.8551	28.7085
			rs446663	C	A	-0.1511	-0.0093733	0.801	0.867633	0.0245106	0.702151	2920	8.46603e-06	77670157	0.03387	16	0.00676964	19.8885	28.7085
			rs55877972	G	T	0.5081	0.00292213	0.0166	0.0294721	0.048866	0.952316	2920	1.96698e-06	94754259	0.1066	14	0.00772032	22.7032	28.7085
			rs62568944	A	G	0.1684	0.0226727	0.1825	0.158461	0.0227307	0.318546	2920	3.26798e-06	87813612	0.03612	9	0.00738899	21.7216	28.7085
			rs7072664	A	G	-0.1342	0.00236927	0.4548	0.42222	0.0171563	0.890162	2920	1.17701e-06	126759321	0.02756	10	0.00805474	23.6946	28.7085
			rs71644931	G	A	0.5165	-0.0660534	0.0144	0.0470483	0.039096	0.0911201	2920	6.51703e-06	238537221	0.1143	1	0.00694447	20.4057	28.7085
			rs73053728	G	A	-0.1553	0.00168738	0.2414	0.304991	0.0180509	0.925523	2920	9.53103e-07	6896546	0.03161	12	0.00819853	24.1211	28.7085
			rs7968358	T	A	0.1308	0.019727	0.4132	0.434206	0.0168277	0.241079	2920	3.52103e-06	100033308	0.02814	12	0.00734485	21.5908	28.7085
			rs80014012	C	A	-0.2259	-0.00356195	0.1051	0.0716463	0.0322376	0.91202	2920	4.71498e-07	86318511	0.04474	10	0.0086553	25.4767	28.7085
			rs9263475	G	A	0.2076	-0.0521628	0.4865	0.196367	0.0208526	0.0123667	2920	1.11096e-12	31050348	0.02905	6	0.017189	51.0346	28.7085
			rs9265953	G	A	-0.173	0.0211973	0.4796	0.528713	0.0166823	0.203853	2920	2.73099e-09	31315312	0.029	6	0.0120407	35.563	28.7085
	CD45RA on CD39+ resting Treg	ebi-a-GCST90002103	rs114590935	C	T	0.4714	0.0332598	0.0211	0.0134454	0.071945	0.643869	0.0968	1	1.181e-06	2650	210056681	0.00886979	23.6974	23.907
			rs114748919	C	T	-0.493	-0.0413409	0.0162	0.0148344	0.0693492	0.551091	0.1102	4	7.94804e-06	2650	122946186	0.00749579	19.9987	23.907
			rs116682768	A	G	0.9547	0.0751539	0.0047	0.0181429	0.0623221	0.227858	0.1991	3	1.71902e-06	2650	22257995	0.00860188	22.9754	23.907
			rs1405788	C	T	0.1449	0.0405366	0.2945	0.23644	0.01961	0.0387206	0.03041	3	1.99899e-06	2650	39789191	0.0084948	22.6869	23.907
			rs145947216	T	C	0.3763	-0.0308174	0.0375	0.0154321	0.0685303	0.652933	0.07577	2	7.26608e-07	2650	38596674	0.00922156	24.646	23.907
			rs183860421	T	C	0.4316	-0.097343	0.0202	0.00737694	0.0981103	0.32111	0.09722	2	9.39593e-06	2650	38042606	0.00738223	19.6935	23.907
			rs191753228	T	C	1.583	0.054996	0.0043	0.024701	0.0535321	0.304258	0.2431	1	8.93305e-11	2650	196321168	0.015749	42.3705	23.907
			rs72761048	C	G	-0.1371	-0.000643192	0.2617	0.331163	0.0176188	0.970879	0.03092	1	9.59997e-06	2650	248058067	0.00736444	19.6457	23.907
			rs72805573	C	T	0.908	0.0598932	0.0053	0.0223291	0.0564473	0.288669	0.1927	2	2.58399e-06	2650	62708494	0.00830881	22.1861	23.907
			rs80125540	A	G	0.62	0.0199202	0.0106	0.005278	0.114145	0.86146	0.1347	1	4.39602e-06	2650	80096051	0.00793129	21.17	23.907
	HLA DR on DC	ebi-a-GCST90002106	rs11251654	A	G	0.1804	0.0221222	0.1392	0.197142	0.0208928	0.289671	10	7.12607e-06	3075772	2871	0.0401	0.00700004	20.2247	71.6133
			rs116007826	G	A	0.8336	0.154159	0.0686	0.005271	0.114767	0.179196	6	6.51929e-42	31569745	2871	0.06047	0.0620822	189.903	71.6133
			rs11644019	T	C	-0.1978	-0.00525682	0.1398	0.226119	0.0199273	0.791934	16	8.18107e-07	10863414	2871	0.04003	0.00843277	24.3994	71.6133
			rs117673964	T	A	0.5167	-0.0289491	0.0171	0.0130671	0.074005	0.695666	8	6.42495e-06	60190262	2871	0.1143	0.00706758	20.4212	71.6133
			rs12140470	A	C	-0.1759	0.0295229	0.1637	0.278745	0.0188008	0.116345	1	2.12501e-06	115683097	2871	0.03703	0.00779814	22.5487	71.6133
			rs13064098	T	C	-0.1564	-0.0183959	0.2367	0.168968	0.0225078	0.413749	3	1.66498e-06	73320945	2871	0.03257	0.00796766	23.0428	71.6133
			rs140657974	A	G	0.7849	0.0180284	0.0084	0.0116689	0.0775799	0.816239	16	1.67001e-07	8010586	2871	0.1496	0.00949704	27.5082	71.6133
			rs149978880	T	C	-0.4401	-0.0530469	0.0232	0.00503009	0.116445	0.648712	5	9.90193e-06	66320166	2871	0.0994	0.00678175	19.5897	71.6133
			rs17794301	G	C	1.097	0.050736	0.0033	0.0294948	0.0492359	0.302791	16	3.159e-06	6085213	2871	0.235	0.00753287	21.7758	71.6133
			rs191565346	A	G	0.9225	-0.017341	0.0044	0.0133516	0.0724482	0.810829	13	3.01002e-06	90363666	2871	0.1971	0.00757225	21.8906	71.6133
			rs34039593	G	T	1.075	0.0666081	0.1174	0.189864	0.0211384	0.00162687	6	3.67282e-110	32570311	2871	0.04613	0.159066	542.684	71.6133
			rs34618458	C	A	1.681	0.0555588	0.0021	0.0200481	0.059053	0.346793	7	1.18899e-06	806948	2871	0.3454	0.00818256	23.6694	71.6133
			rs362522	T	C	0.3225	0.0351239	0.1553	0.225894	0.0198055	0.0761554	6	3.42295e-15	29545208	2871	0.04073	0.0213706	62.651	71.6133
			rs4085480	A	G	0.3553	-0.0293466	0.032	0.0435586	0.0406378	0.470202	8	5.34306e-06	62151870	2871	0.07792	0.00718994	20.7773	71.6133
			rs55971447	T	C	-0.3418	0.0446886	0.2372	0.11778	0.0256462	0.0814206	1	2.90603e-26	161515326	2871	0.03192	0.0384041	114.582	71.6133
			rs66680090	G	A	-0.1532	0.0112854	0.2067	0.249595	0.0194644	0.562052	6	7.63994e-06	18520529	2871	0.03417	0.00695287	20.0875	71.6133
			rs7204799	G	C	0.4473	-0.064532	0.9713	0.924457	0.0315049	0.0405291	16	8.95695e-08	11004549	2871	0.08344	0.00991038	28.7175	71.6133
			rs7748976	A	G	0.2659	0.0513388	0.1365	0.264621	0.018914	0.0066409	6	1.44099e-10	33890451	2871	0.04133	0.014212	41.3622	71.6133
			rs9267650	T	A	-0.3215	0.00275151	0.2882	0.0488008	0.0383994	0.942877	6	3.24863e-18	31824912	2871	0.0367	0.026034	76.688	71.6133
			rs9296042	T	C	-0.3191	0.00879078	0.5014	0.375588	0.0170952	0.607096	6	3.02482e-25	32736005	2871	0.03045	0.036842	109.743	71.6133
Prostatitis	CD20- %B cell	ebi-a-GCST90001419	rs111761453	T	G	0.2453	-0.165043	0.0524	0.0328231	0.309792	0.594204	137173666	0.05506	7	8.59904e-06	3658	0.00539671	19.8374	21.4235
			rs112180455	T	C	0.3316	0.325244	0.0299	0.0370473	0.29291	0.266831	221466858	0.07326	2	6.19598e-06	3658	0.00556962	20.4766	21.4235
			rs118084343	G	A	-0.2663	0.209008	0.0547	0.0131353	0.48748	0.668104	17687837	0.0544	11	1.02901e-06	3658	0.00650826	23.9501	21.4235
			rs140134875	A	C	-1.694	1.49502	0.0011	0.0178725	0.464203	0.0012791	80306120	0.3528	15	1.639e-06	3658	0.00626322	23.0426	21.4235
			rs187723151	A	G	-0.9447	0.92715	0.004	0.00471084	0.802244	0.247806	242186219	0.1934	1	1.07999e-06	3658	0.00648049	23.8472	21.4235
			rs2107459	A	C	0.2021	-0.0356513	0.0853	0.0754042	0.208688	0.864353	74140113	0.04383	16	4.17503e-06	3658	0.00577869	21.2497	21.4235
			rs316122	C	G	0.2993	-0.151413	0.0372	0.0884645	0.19495	0.43735	93014071	0.06479	5	3.971e-06	3658	0.00579999	21.3285	21.4235
			rs3885787	C	A	0.2407	-0.389285	0.9422	0.935032	0.224644	0.0831136	92375948	0.05303	12	5.84494e-06	3658	0.00560049	20.5907	21.4235
			rs4244568	G	T	-0.1233	0.0603596	0.3414	0.385408	0.116807	0.605333	39319915	0.02622	15	2.67399e-06	3658	0.00600896	22.1016	21.4235
			rs4889373	G	A	-0.1372	0.130531	0.7989	0.775856	0.134477	0.331722	81747602	0.03051	16	7.06399e-06	3658	0.00549776	20.2109	21.4235
			rs57840701	C	A	0.4562	0.161045	0.015	0.0264672	0.345472	0.641102	46686437	0.1004	20	5.65002e-06	3658	0.00561248	20.6351	21.4235
			rs58352426	A	G	0.1401	-0.24563	0.2246	0.197106	0.140567	0.080564	154090291	0.02947	3	2.07998e-06	3658	0.00614041	22.588	21.4235
			rs7265879	G	C	-0.2182	0.443981	0.0778	0.065232	0.225236	0.0487028	6103341	0.04616	20	2.35798e-06	3658	0.00607141	22.3327	21.4235
			rs74786971	C	G	0.2235	0.356432	0.0645	0.0743251	0.212458	0.0934129	90909176	0.04952	4	6.60602e-06	3658	0.00553781	20.359	21.4235
			rs75368642	T	C	0.2118	-0.0744063	0.073	0.0817473	0.201386	0.711776	150969808	0.04687	7	6.41904e-06	3658	0.00555138	20.4091	21.4235
			rs75951284	T	C	0.3083	0.323165	0.0316	0.0468606	0.262624	0.218502	187638796	0.06752	3	5.11105e-06	3658	0.00566722	20.8375	21.4235
			rs7875273	C	T	0.1137	-0.137686	0.3779	0.45593	0.11195	0.218739	9023522	0.02506	9	5.83002e-06	3658	0.005596	20.5741	21.4235
			rs9270911	T	C	0.1364	-0.0794753	0.6083	0.584095	0.112827	0.481183	32572202	0.02871	6	2.10499e-06	3658	0.00613263	22.5593	21.4235
			rs9477367	C	T	-0.1917	0.0930912	0.9097	0.905128	0.189898	0.62398	17249496	0.04273	6	7.45899e-06	3658	0.00547207	20.116	21.4235
	CD4 Treg %CD4	ebi-a-GCST90001478	rs12186662	G	A	-0.1134	-0.0168424	0.6123	0.680875	0.119496	0.887913	5	0.0254	90356197	8.30692e-06	3437	0.00576591	19.9208	23.7403
			rs13410035	T	C	-0.3267	1.33779	0.0346	0.00930177	0.580018	0.0210845	2	0.06743	161139489	1.322e-06	3437	0.00678354	23.4606	23.7403
			rs138899232	T	G	0.1934	-0.07154	0.112	0.210634	0.136421	0.599995	8	0.04306	10768753	7.26708e-06	3437	0.00583504	20.161	23.7403
			rs146090095	T	A	-0.2227	-0.297396	0.0708	0.0217242	0.383165	0.437656	14	0.04891	25035095	5.48302e-06	3437	0.00599589	20.7201	23.7403
			rs149595513	T	C	1.04	-0.16061	0.0031	0.00725206	0.656425	0.806709	14	0.227	56535269	4.78597e-06	3437	0.00607004	20.9779	23.7403
			rs1571025	G	A	0.2422	0.107442	0.1766	0.131762	0.165395	0.515945	10	0.0339	6134869	1.10892e-12	3437	0.0146341	51.0148	23.7403
			rs17009374	T	C	0.5648	-0.142723	0.0103	0.0800693	0.203396	0.482866	2	0.1239	30532493	5.34097e-06	3437	0.00600965	20.768	23.7403
			rs181741769	C	T	1.241	-0.765748	0.002	0.0123407	0.505179	0.129571	1	0.2679	26999658	3.73603e-06	3437	0.00620463	21.446	23.7403
			rs191172032	A	G	0.3869	0.046633	0.0253	0.014939	0.462963	0.919767	7	0.0825	148149143	2.83302e-06	3437	0.00635828	21.9805	23.7403
			rs2909902	A	T	-0.1357	0.0869981	0.2784	0.236968	0.131062	0.506823	19	0.02779	47667326	1.08101e-06	3437	0.0068897	23.8303	23.7403
			rs4685760	C	G	-0.1117	0.130219	0.4693	0.484254	0.111285	0.241946	3	0.02502	4602747	8.30195e-06	3437	0.00576555	19.9195	23.7403
			rs6016476	G	A	0.1213	-0.100036	0.3688	0.258616	0.126475	0.428969	20	0.02643	39570656	4.56604e-06	3437	0.00609108	21.0511	23.7403
			rs6602392	A	C	0.2173	-0.199164	0.1155	0.0964639	0.187803	0.288921	10	0.03926	6078079	3.33703e-08	3437	0.00883457	30.6172	23.7403
			rs72821912	T	C	0.2845	-0.0252943	0.045	0.0339379	0.303448	0.933568	17	0.06114	30183388	3.38197e-06	3437	0.00626047	21.6402	23.7403
			rs73018933	A	G	-0.1478	0.0153176	0.1785	0.217313	0.13597	0.910305	11	0.03295	128174781	7.56206e-06	3437	0.00582001	20.1088	23.7403
			rs77071786	C	G	-0.2858	0.0638376	0.0598	0.0529497	0.249996	0.798449	12	0.05432	23501010	1.51901e-07	3437	0.0079899	27.6664	23.7403
			rs77142596	T	C	-0.307	0.371398	0.0371	0.0684459	0.220297	0.0918152	6	0.06687	163753664	4.57804e-06	3437	0.00609508	21.065	23.7403
			rs77615103	A	C	0.1876	-0.0846916	0.1484	0.105903	0.179929	0.637859	7	0.03743	37406370	5.62199e-07	3437	0.00725578	25.1058	23.7403
			rs79028902	T	C	-0.1713	-0.517711	0.1251	0.030188	0.322402	0.108319	16	0.03867	84427121	9.77192e-06	3437	0.00567694	19.6116	23.7403
	Activated & resting Treg %CD4+	ebi-a-GCST90001500	rs11109601	C	T	0.5039	0.164226	0.0129	0.083651	0.201113	0.414167	99174032	3437	0.1105	5.27497e-06	12	0.00601402	20.7831	25.749
			rs113376235	A	C	0.352	-0.614833	0.0278	0.0165179	0.439927	0.16224	75514711	3437	0.07659	4.454e-06	16	0.00610803	21.11	25.749
			rs114400243	A	T	-0.4186	-0.649268	0.0198	0.00886188	0.609644	0.286878	11577096	3437	0.09297	6.93793e-06	9	0.0058638	20.261	25.749
			rs116794175	C	T	0.9735	0.471253	0.0042	0.00217887	1.21178	0.697356	194010208	3437	0.1912	3.74602e-07	1	0.00748606	25.9086	25.749
			rs1247730	T	C	0.1384	-0.0931636	0.2232	0.325048	0.119512	0.435664	79922768	3437	0.02948	2.79299e-06	11	0.00637179	22.0275	25.749
			rs13006059	G	A	-0.1319	0.0674521	0.7496	0.613146	0.114222	0.554833	43022720	3437	0.02909	5.93403e-06	2	0.0059461	20.547	25.749
			rs13410035	T	C	-0.2939	1.33779	0.0346	0.00930177	0.580018	0.0210845	161139489	3437	0.06565	7.82402e-06	2	0.00579729	20.0298	25.749
			rs1371033	C	T	-0.1467	-0.112682	0.1666	0.106619	0.186853	0.546473	148248261	3437	0.03282	8.07904e-06	2	0.00577945	19.9678	25.749
			rs137997033	T	C	1.044	-0.218703	0.0029	0.0232169	0.367341	0.551598	124005085	3437	0.2291	5.35205e-06	6	0.00600558	20.7538	25.749
			rs145165211	A	G	-0.5131	0.624022	0.0167	0.00751174	0.640776	0.33013	21371903	3437	0.1022	5.38505e-07	8	0.0072803	25.1912	25.749
			rs17583875	A	G	1.827	-0.439246	0.0029	0.0212444	0.382153	0.250391	197924770	3437	0.2239	4.63981e-16	1	0.0190045	66.5451	25.749
			rs17780836	T	C	0.1562	0.026845	0.1529	0.158392	0.154533	0.862088	58622934	3437	0.03414	4.93003e-06	5	0.00605367	20.921	25.749
			rs190023756	A	G	0.5843	-0.257987	0.01	0.056869	0.239878	0.282155	199471227	3437	0.1214	1.55801e-06	1	0.0066948	23.1516	25.749
			rs408686	A	C	-0.2228	0.0039642	0.8142	0.916615	0.201129	0.984275	39177320	3437	0.03216	5.06058e-12	2	0.013772	47.9673	25.749
			rs461709	A	G	-0.1276	0.0875144	0.2789	0.2369	0.131083	0.504372	47666711	3437	0.02704	2.46598e-06	19	0.0064373	22.2554	25.749
			rs514150	C	T	-0.1167	0.00381731	0.6045	0.677831	0.119001	0.97441	8084573	3437	0.02507	3.37404e-06	10	0.00626504	21.6561	25.749
			rs56090633	T	A	-0.1155	-0.0189554	0.4773	0.377364	0.115395	0.869523	51393519	3437	0.02511	4.36305e-06	7	0.00611823	21.1455	25.749
			rs572410764	T	A	1.603	-0.356653	0.0013	0.0144222	0.468121	0.44613	239509035	3437	0.3391	2.36903e-06	1	0.00645977	22.3336	25.749
			rs60174426	C	T	-0.1207	0.110199	0.7186	0.602189	0.116209	0.342988	29355773	3437	0.02721	9.50408e-06	16	0.00569244	19.6655	25.749
			rs61924635	C	T	0.7724	-0.501441	0.0055	0.0188693	0.418911	0.231303	25650645	3437	0.1664	3.59302e-06	12	0.00622995	21.534	25.749
			rs62285107	T	C	-0.1995	0.236789	0.0912	0.124627	0.170995	0.166121	1731279	3437	0.04243	2.666e-06	4	0.0063911	22.0946	25.749
			rs62390348	T	C	0.5437	0.928484	0.0106	0.009669	0.569033	0.102745	14892248	3437	0.1176	3.89798e-06	6	0.00618062	21.3625	25.749
			rs6724848	A	G	0.1161	0.0333812	0.4951	0.360046	0.116423	0.774324	38678651	3437	0.02487	3.145e-06	2	0.00630069	21.7801	25.749
			rs6733868	G	C	-0.1107	-0.0146732	0.5835	0.533028	0.111147	0.894971	25499867	3437	0.02498	9.6781e-06	2	0.00568141	19.6272	25.749
			rs6751481	C	T	0.2086	-0.289186	0.4709	0.519635	0.113378	0.010753	38897810	3437	0.02476	5.19278e-17	2	0.0202335	70.9373	25.749
			rs73009664	C	T	0.459	-0.41503	0.0147	0.0455658	0.266181	0.118949	2721613	3437	0.1	4.60098e-06	3	0.00609245	21.0558	25.749
			rs76225340	T	G	0.3934	0.289463	0.022	0.019324	0.404649	0.474396	3654985	3437	0.08591	4.81804e-06	8	0.00606401	20.957	25.749
			rs76882749	C	T	-0.4841	-0.237942	0.0141	0.00779123	0.63109	0.706149	54532130	3437	0.1026	2.47799e-06	1	0.00643564	22.2496	25.749
			rs77071786	C	G	-0.2529	0.0638376	0.0598	0.0529497	0.249996	0.798449	23501010	3437	0.05283	1.75902e-06	12	0.00662325	22.9025	25.749
	CD25hi %T cell	ebi-a-GCST90001506	rs113339346	T	C	0.2544	-0.378865	0.0634	0.0573631	0.242806	0.118674	3437	42801648	3.27303e-06	0.05459	2	0.00627904	21.7048	24.5889
			rs117469911	A	C	-0.9208	-0.0177048	0.0036	0.0123	0.498528	0.97167	3437	79791344	2.62803e-06	0.1957	7	0.00640002	22.1257	24.5889
			rs11869223	G	C	-0.1182	0.230361	0.4364	0.303284	0.122493	0.0600261	3437	33775713	3.21899e-06	0.02535	17	0.00628581	21.7283	24.5889
			rs12325554	C	G	0.4872	0.0191074	0.0147	0.0477356	0.259736	0.941357	3437	84053417	3.51399e-06	0.1049	16	0.00623687	21.5581	24.5889
			rs139753341	T	G	0.277	-0.0155159	0.046	0.025169	0.356802	0.965314	3437	124831580	7.26507e-06	0.06166	9	0.00583755	20.1697	24.5889
			rs141382158	G	C	0.2541	-0.00430725	0.0527	0.0366775	0.29476	0.988341	3437	590294	8.4561e-06	0.05697	20	0.00575481	19.8822	24.5889
			rs1558501	C	G	-0.1329	0.0539913	0.2518	0.415144	0.113369	0.6339	3437	55482148	5.97407e-06	0.0293	4	0.00595036	20.5618	24.5889
			rs183422804	G	A	-0.8322	0.498335	0.0049	0.0241489	0.3564	0.162039	3437	90678452	6.23204e-06	0.1839	8	0.00592287	20.4663	24.5889
			rs2004605	T	C	0.1265	-0.0310754	0.35	0.282525	0.126605	0.806107	3437	37391292	2.712e-06	0.02692	9	0.00638367	22.0688	24.5889
			rs2403273	G	C	-0.1753	0.044334	0.1269	0.240103	0.133631	0.740068	3437	1760374	4.92595e-06	0.03831	4	0.00605511	20.926	24.5889
			rs2702579	T	C	-0.2661	0.10926	0.049	0.0614512	0.231134	0.636418	3437	71659838	4.54904e-06	0.05796	18	0.00609534	21.0659	24.5889
			rs419099	G	A	-0.1445	0.200869	0.2912	0.435456	0.111964	0.0728048	3437	102089442	1.10101e-06	0.02961	5	0.00688146	23.8016	24.5889
			rs4587210	T	C	0.1213	-0.049491	0.3473	0.52081	0.111086	0.655944	3437	1543191	5.083e-06	0.02655	6	0.00603648	20.8612	24.5889
			rs58498656	A	T	-0.235	0.243755	0.0652	0.0677709	0.221336	0.270769	3437	127075073	5.19697e-06	0.05148	11	0.00602634	20.826	24.5889
			rs61839660	T	C	0.5156	-0.0408466	0.0543	0.0986025	0.186169	0.826334	3437	6094697	3.2107e-20	0.05562	10	0.0243927	85.8838	24.5889
			rs62392327	C	T	-0.5202	0.0140482	0.0125	0.0180809	0.415563	0.973032	3437	145144060	7.30197e-06	0.1158	5	0.00583716	20.1684	24.5889
			rs62626343	G	C	0.1454	0.0346667	0.214	0.106104	0.182829	0.849612	3437	6128374	2.43899e-06	0.0308	10	0.0064423	22.2728	24.5889
			rs67691565	A	G	-0.1757	-0.0162439	0.134	0.153068	0.154915	0.916489	3437	52169857	2.03198e-06	0.03693	20	0.00654266	22.6221	24.5889
			rs6771179	G	C	-0.1174	-0.10862	0.5601	0.531538	0.111408	0.329573	3437	14769598	4.20504e-06	0.02547	3	0.00614359	21.2337	24.5889
			rs71506285	C	T	0.3799	-1.01352	0.022	0.0141378	0.461478	0.0280735	3437	59399542	9.9211e-06	0.08584	10	0.00566646	19.5752	24.5889
			rs79327855	T	C	-2.022	0.247553	0.0009	0.00974619	0.562074	0.659627	3437	144158111	2.27698e-07	0.39	3	0.00776015	26.8646	24.5889
	Im MDSC %CD33dim HLA DR- CD66b-	ebi-a-GCST90001516	rs115076391	C	T	-0.8503	0.270459	0.0078	0.0249412	0.359673	0.452076	0.1863	873131	1857	5.35599e-06	6	0.0110933	20.809	23.8426
			rs12094489	A	G	-0.2383	0.368934	0.1373	0.190869	0.141744	0.00924625	0.04837	247286936	1857	9.09097e-07	1	0.0129016	24.2453	23.8426
			rs12443996	T	G	-0.2101	0.221219	0.1373	0.111979	0.178749	0.215868	0.04735	74210489	1857	9.67899e-06	16	0.0104911	19.6673	23.8426
			rs12878160	T	C	0.1528	-0.0457867	0.6292	0.581533	0.112841	0.684917	0.03423	93613399	1857	8.57492e-06	14	0.0106166	19.9051	23.8426
			rs139228307	A	G	-0.9907	1.20604	0.0059	0.0111541	0.522223	0.0209197	0.2228	49759225	1857	9.21595e-06	10	0.0105352	19.7509	23.8426
			rs147302158	G	A	-0.4335	0.333252	0.0369	0.023462	0.369776	0.367468	0.09126	32093300	1857	2.19498e-06	9	0.0120049	22.5398	23.8426
			rs151124788	G	C	0.5143	0.657589	0.0213	0.00943734	0.576534	0.254041	0.1161	47622471	1857	9.92499e-06	19	0.0104566	19.602	23.8426
			rs1537122	T	C	-0.1594	0.000963679	0.5312	0.564529	0.112181	0.993146	0.03332	46598506	1857	1.85999e-06	21	0.0121741	22.8612	23.8426
			rs1701958	G	C	0.2248	-0.00247442	0.1314	0.124122	0.168727	0.988299	0.04819	51476715	1857	3.31101e-06	19	0.0115826	21.7376	23.8426
			rs182908654	C	T	-1.976	-0.0799984	0.0019	0.00980038	0.557391	0.885877	0.4325	141084101	1857	5.20799e-06	7	0.0111157	20.8513	23.8426
			rs2420243	T	A	-1.503	0.44237	0.0027	0.0107187	0.540114	0.412769	0.3142	117921053	1857	1.852e-06	10	0.0121724	22.858	23.8426
			rs2455069	G	A	0.2522	-0.0638378	0.5197	0.426284	0.11227	0.56962	0.03266	51728641	1857	1.8608e-14	19	0.0311114	59.5648	23.8426
			rs3829176	T	C	-0.675	0.987178	0.0132	0.0061906	0.706476	0.162315	0.1452	127752441	1857	3.58699e-06	10	0.0115037	21.5877	23.8426
			rs41928	G	T	-1.066	0.178605	0.9943	0.992553	0.649534	0.783336	0.2377	117925703	1857	7.76497e-06	7	0.0107144	20.0904	23.8426
			rs4499342	T	C	-0.2163	0.0461112	0.1527	0.153864	0.154059	0.764705	0.04632	8786913	1857	3.24601e-06	19	0.0116063	21.7825	23.8426
			rs469318	C	T	-0.167	-0.0892605	0.3024	0.25348	0.12872	0.488028	0.03564	179340006	1857	2.98497e-06	5	0.0116853	21.9326	23.8426
			rs72923436	A	C	-0.5379	-0.166422	0.0307	0.0616101	0.230643	0.470566	0.09656	176970247	1857	2.91897e-08	2	0.0164361	30.9985	23.8426
			rs7907229	T	C	0.4464	-0.0533694	0.0267	0.0386898	0.287043	0.852501	0.1007	10423376	1857	9.86597e-06	10	0.0104714	19.6301	23.8426
			rs79899973	C	T	0.2747	0.0704598	0.074	0.0917087	0.191228	0.712531	0.06165	10417917	1857	8.8589e-06	6	0.0105784	19.8328	23.8426
			rs9829934	T	A	-0.3737	0.150647	0.0582	0.0770257	0.209289	0.471647	0.07241	113575708	1857	2.72402e-07	3	0.0141401	26.6061	23.8426
	Monocyte AC	ebi-a-GCST90001583	rs10192574	C	A	-0.1122	0.0610854	0.4555	0.26334	0.126506	0.629191	3629	0.02464	5.40705e-06	56278216	2	0.00568124	20.7236	22.3648
			rs11061521	A	C	0.1409	0.0591179	0.1962	0.190214	0.141749	0.676633	3629	0.02965	2.1e-06	131900390	12	0.00618431	22.5701	22.3648
			rs11177104	A	G	-0.6011	0.0651909	0.0076	0.0316155	0.317283	0.837208	3629	0.1352	9.07695e-06	68605883	12	0.00541744	19.7561	22.3648
			rs115451299	C	T	-1.305	0.725087	0.0018	0.0178906	0.416896	0.0819906	3629	0.2683	1.185e-06	110012633	1	0.00647695	23.6451	22.3648
			rs116981568	T	C	0.2687	0.279072	0.0477	0.0338468	0.306545	0.362623	3629	0.05573	1.47999e-06	28964708	13	0.00636498	23.2337	22.3648
			rs12346499	T	C	-0.1378	0.0106625	0.5233	0.519708	0.111469	0.923795	3629	0.0244	1.76799e-08	113902881	9	0.00871227	31.8771	22.3648
			rs1249347	G	C	-0.1399	-0.124381	0.1795	0.160132	0.150502	0.408553	3629	0.03152	9.30894e-06	28612860	10	0.00539914	19.689	22.3648
			rs12501003	G	A	0.1594	0.416808	0.1674	0.0757422	0.210061	0.0472312	3629	0.03191	6.17007e-07	92510918	4	0.00682905	24.9393	22.3648
			rs1375493	A	G	0.127	0.0132533	0.3781	0.556166	0.112404	0.906141	3629	0.02481	3.264e-07	182323766	2	0.00716873	26.1887	22.3648
			rs139761995	T	C	0.8181	-0.633863	0.0047	0.0170295	0.435329	0.145377	3629	0.1798	5.56904e-06	36967796	11	0.00567252	20.6916	22.3648
			rs142584082	G	A	1.359	0.98761	0.0015	0.00460427	0.815495	0.225874	3629	0.2946	4.08997e-06	98059388	14	0.00582971	21.2684	22.3648
			rs145530955	T	C	-0.332	-0.111158	0.0285	0.0380096	0.289851	0.701349	3629	0.07238	4.65104e-06	65604757	7	0.00576423	21.0281	22.3648
			rs150649461	C	G	0.3032	-0.0151931	0.0459	0.0128396	0.498174	0.97567	3629	0.06381	2.08901e-06	92925654	1	0.00618302	22.5653	22.3648
			rs183716470	G	T	-0.2002	0.426541	0.081	0.0290849	0.333494	0.200896	3629	0.04522	9.80189e-06	81299703	3	0.00537206	19.5897	22.3648
			rs1896857	G	A	0.1482	-0.0588127	0.1736	0.351743	0.116044	0.612284	3629	0.03176	3.16301e-06	198164530	2	0.00596418	21.7619	22.3648
			rs189962728	C	T	-2.819	0.755803	0.0004	0.0176519	0.421811	0.0731643	3629	0.5658	6.57295e-07	58124445	4	0.00679386	24.8099	22.3648
			rs2120231	G	T	-0.1189	0.00265456	0.5141	0.502703	0.112763	0.981219	3629	0.02416	8.9121e-07	1015996	17	0.0066297	24.2064	22.3648
			rs2541899	T	C	0.1356	-0.0281704	0.8002	0.759215	0.131594	0.830493	3629	0.02947	4.35502e-06	35423859	7	0.00580024	21.1602	22.3648
			rs28437286	G	A	-0.361	0.645071	0.0222	0.0175732	0.431395	0.134832	3629	0.08146	9.64095e-06	43063279	21	0.00538263	19.6285	22.3648
			rs28648481	T	A	1.306	-0.427223	0.0017	0.0108373	0.540066	0.42891	3629	0.287	5.48302e-06	97964046	14	0.00567368	20.6958	22.3648
			rs445	T	C	-0.1523	-0.113416	0.1941	0.0952502	0.188313	0.546991	3629	0.03005	4.25402e-07	92408370	7	0.00702847	25.6727	22.3648
			rs55971447	T	C	-0.1319	-0.0717887	0.2392	0.11778	0.171275	0.675112	3629	0.02885	5.01903e-06	161515326	1	0.00572686	20.891	22.3648
			rs6708174	C	T	-0.1359	0.202476	0.2001	0.348285	0.11648	0.0821614	3629	0.02999	6.01797e-06	134344243	2	0.00562663	20.5233	22.3648
			rs75791731	T	G	-0.2237	0.359919	0.0778	0.0809188	0.203662	0.0771878	3629	0.04488	6.485e-07	135163467	8	0.00679949	24.8306	22.3648
			rs77765378	C	G	0.2863	0.0864625	0.0361	0.0226159	0.372191	0.8163	3629	0.06456	9.51196e-06	77490437	8	0.00538991	19.6551	22.3648
			rs78805826	A	T	0.362	-0.0249105	0.0263	0.0279137	0.334683	0.940668	3629	0.07803	3.62502e-06	49196586	8	0.00589575	21.5107	22.3648
			rs9599503	C	T	-0.1213	0.136155	0.2827	0.1379	0.162422	0.401873	3629	0.02663	5.35797e-06	35314819	13	0.00568482	20.7367	22.3648
	Leukocyte AC	ebi-a-GCST90001600	rs11725186	A	T	0.3931	0.0707291	0.0229	0.0173412	0.426057	0.86815	4	1.079e-06	0.08048	94012466	3653	0.00648863	23.8447	22.8803
			rs12033535	C	T	0.5036	-0.454413	0.0111	0.0437986	0.271739	0.0944777	1	6.56901e-06	0.1116	158256296	3653	0.00554344	20.3519	22.8803
			rs12124698	T	A	-0.8039	0.25012	0.007	0.0597969	0.234086	0.285297	1	4.09402e-07	0.1584	246883687	3653	0.00700152	25.7428	22.8803
			rs185513166	T	C	-0.3558	1.09629	0.0264	0.00718432	0.64825	0.0908089	4	3.33603e-06	0.07642	109188818	3653	0.005899	21.6651	22.8803
			rs72762395	T	C	-0.3748	-0.116299	0.029	0.0140177	0.473512	0.805985	5	2.14798e-07	0.07214	43904012	3653	0.007335	26.978	22.8803
			rs74698222	T	C	-1.792	1.56528	0.0008	0.00364929	0.924769	0.0905275	2	6.36107e-06	0.3963	129448626	3653	0.00556614	20.4357	22.8803
			rs75663237	C	T	-0.2284	0.104424	0.0576	0.0509291	0.252014	0.678611	5	9.23103e-06	0.05143	55340690	3653	0.00536996	19.7116	22.8803
			rs77745857	A	C	-0.3257	0.133982	0.0305	0.0490777	0.256707	0.60172	4	4.97302e-06	0.07123	105523007	3653	0.00569091	20.8964	22.8803
			rs78158338	A	G	0.2865	-0.0900328	0.0411	0.0133633	0.481613	0.851708	4	2.02102e-06	0.06021	189016126	3653	0.00615997	22.6295	22.8803
			rs960562	T	C	-0.311	0.126887	0.043	0.0438991	0.270104	0.638518	1	2.64101e-07	0.0603	81138405	3653	0.00722912	26.5857	22.8803
			rs9856598	A	G	-0.6406	0.519829	0.0085	0.0127094	0.50544	0.303729	3	1.81899e-06	0.134	143886945	3653	0.00621736	22.8416	22.8803
	CD3- lymphocyte %leukocyte	ebi-a-GCST90001641	rs10282551	G	A	0.2289	-0.164548	0.0775	0.064539	0.225939	0.466439	1.37401e-06	7	3669	135898321	0.04732	0.00633714	23.3865	21.7002
			rs10484980	C	T	-0.9915	1.29061	0.003	0.00688497	0.677283	0.0567068	7.74694e-06	6	3669	54451626	0.2214	0.00543645	20.0444	21.7002
			rs11870294	C	A	-0.1257	-0.0511842	0.2521	0.394638	0.114659	0.655305	9.1601e-06	17	3669	77121593	0.0283	0.00534836	19.7179	21.7002
			rs12874404	G	A	0.1221	-0.090373	0.319	0.0531038	0.245874	0.713203	6.40796e-06	13	3669	108993494	0.02703	0.00553074	20.394	21.7002
			rs138446406	C	G	1.141	-0.267434	0.0022	0.016982	0.430053	0.534033	7.76104e-06	15	3669	54830492	0.2548	0.00543573	20.0417	21.7002
			rs144820681	C	T	0.6097	-0.593432	0.0087	0.0149237	0.457683	0.194768	5.292e-06	1	3669	157319909	0.1337	0.00563595	20.7842	21.7002
			rs145179037	T	C	-1.173	0.582081	0.0022	0.0179587	0.422423	0.168217	7.15105e-06	10	3669	122435643	0.261	0.00547499	20.1873	21.7002
			rs146347528	A	G	0.3699	0.0135651	0.0245	0.0154619	0.453185	0.976121	7.85905e-06	13	3669	112890557	0.08266	0.00542833	20.0143	21.7002
			rs146849959	A	C	0.4251	-0.234902	0.0194	0.0242034	0.36194	0.516333	4.78795e-06	4	3669	90761054	0.0928	0.00568672	20.9725	21.7002
			rs1476462	A	G	0.1577	-0.165444	0.1524	0.182671	0.144312	0.251618	7.22404e-06	17	3669	2707605	0.03508	0.00547786	20.198	21.7002
			rs17824379	G	A	-1.044	0.789184	0.0027	0.0102345	0.549043	0.15061	5.96994e-06	3	3669	5810961	0.2302	0.00557461	20.5567	21.7002
			rs1874323	C	T	0.1702	0.256567	0.1374	0.163158	0.152573	0.0926461	2.197e-06	3	3669	65771684	0.0359	0.00608878	22.4643	21.7002
			rs3730790	A	G	-0.6578	0.141947	0.0072	0.0137051	0.481679	0.768229	8.38706e-06	18	3669	51815699	0.1474	0.00539876	19.9047	21.7002
			rs4701789	G	C	-0.1545	0.222676	0.1668	0.146877	0.157243	0.15674	3.22003e-06	5	3669	7691703	0.03312	0.00589604	21.749	21.7002
			rs4796089	C	T	0.2194	0.119868	0.134	0.082607	0.200842	0.550624	2.98903e-09	17	3669	33814758	0.0369	0.00954351	35.3333	21.7002
			rs521446	A	G	0.1122	-0.050548	0.4484	0.447402	0.111765	0.651073	6.158e-06	9	3669	136618314	0.02479	0.00555222	20.4737	21.7002
			rs76901853	T	C	0.3983	-0.357672	0.0194	0.0328155	0.312644	0.252614	9.378e-06	2	3669	232025880	0.08977	0.00533687	19.6753	21.7002
			rs77650974	A	G	-0.1324	-0.0857015	0.3227	0.18748	0.142493	0.547543	6.96498e-07	18	3669	12394263	0.02663	0.00669221	24.7057	21.7002
	CD28+ CD45RA- CD8br %T cell	ebi-a-GCST90001691	rs113888828	T	C	-3.358	-0.807099	0.0003	0.0145515	0.465965	0.0832551	3440	6.83093e-06	6	0.7452	149157641	0.00586815	20.2938	25.4781
			rs114547596	G	A	-3.353	-0.778692	0.0007	0.0131939	0.48362	0.10737	3440	2.25201e-06	4	0.7077	97974344	0.00648314	22.4345	25.4781
			rs116794175	C	T	-1.073	0.471253	0.0042	0.00217887	1.21178	0.697356	3440	4.98506e-08	1	0.1963	194010208	0.00861082	29.8611	25.4781
			rs1284408	G	T	0.1134	-0.0572694	0.4483	0.473997	0.112211	0.609791	3440	7.55701e-06	18	0.02529	13548430	0.00581084	20.0944	25.4781
			rs144061457	A	T	1.451	-0.133235	0.0015	0.0106227	0.541083	0.805498	3440	7.40099e-06	9	0.3233	108909972	0.00582143	20.1313	25.4781
			rs1450147	T	C	-0.1281	0.0230813	0.7064	0.807728	0.141517	0.870441	3440	4.41896e-06	4	0.02787	183111829	0.00610389	21.1141	25.4781
			rs145394193	T	A	0.3729	-0.172732	0.0225	0.0193514	0.404464	0.669333	3440	6.22401e-06	18	0.08239	2967168	0.00591969	20.4731	25.4781
			rs147071297	A	G	-0.905	-0.405466	0.0039	0.0209332	0.392049	0.301032	3440	7.38703e-06	1	0.2016	191648600	0.00582399	20.1402	25.4781
			rs147285635	A	G	-2.996	-0.483011	0.0003	0.0175255	0.422596	0.253054	3440	9.42302e-06	3	0.6754	84498712	0.00568756	19.6657	25.4781
			rs16996915	A	C	-0.1384	-0.083197	0.2762	0.307096	0.119874	0.48766	3440	1.44501e-06	4	0.02867	78710538	0.00672862	23.2897	25.4781
			rs1722056	T	C	0.158	0.185775	0.1831	0.349718	0.116836	0.111824	3440	1.05201e-06	7	0.03231	109795429	0.00690356	23.8994	25.4781
			rs17318450	G	A	0.1122	-0.151382	0.5241	0.593496	0.112959	0.180195	3440	6.81899e-06	5	0.0249	35482314	0.00586777	20.2924	25.4781
			rs17583875	A	G	-2.154	-0.439246	0.0029	0.0212444	0.382153	0.250391	3440	8.59607e-21	1	0.2288	197924770	0.0251173	88.5782	25.4781
			rs180683226	A	G	-0.3108	-0.533579	0.0385	0.0066584	0.684223	0.43549	3440	3.31299e-06	12	0.06673	47277365	0.00626659	21.6804	25.4781
			rs3117751	G	A	0.1175	-0.334403	0.5685	0.57216	0.113459	0.00320504	3440	4.98104e-06	1	0.0257	177745454	0.00603977	20.8909	25.4781
			rs34645541	A	C	-0.5894	0.114174	0.0094	0.0168542	0.435678	0.793274	3440	9.47894e-06	1	0.1329	195875605	0.00568507	19.657	25.4781
			rs34933238	G	A	0.374	-0.126111	0.0339	0.10577	0.181283	0.486642	3440	5.24095e-08	5	0.06857	23346191	0.00857387	29.7319	25.4781
			rs4425613	A	C	-0.1299	-0.0273783	0.4436	0.571718	0.112413	0.807578	3440	7.54102e-07	6	0.02621	130374792	0.00708983	24.5489	25.4781
			rs59052071	T	C	0.1945	-0.542042	0.1933	0.00686293	0.681684	0.426525	3440	9.64095e-07	6	0.03964	32586307	0.00695	24.0613	25.4781
			rs60220946	T	C	-0.5154	-0.262916	0.0212	0.0124638	0.503022	0.601202	3440	3.039e-09	1	0.0867	193505625	0.0101684	35.3182	25.4781
			rs7069505	T	C	-0.1205	0.0442299	0.3249	0.402934	0.114132	0.698363	3440	8.8249e-06	10	0.02708	956400	0.00572303	19.789	25.4781
			rs71621309	C	T	0.599	0.0600357	0.0089	0.0204471	0.393007	0.878588	3440	3.22099e-06	3	0.1284	66439115	0.00628675	21.7506	25.4781
			rs74331648	A	C	-0.3166	-0.139308	0.0347	0.0326208	0.315156	0.658469	3440	3.64998e-06	11	0.06827	91720965	0.00621294	21.4936	25.4781
			rs7530076	A	G	0.3879	0.279754	0.9749	0.97036	0.328332	0.394189	3440	3.422e-06	1	0.08339	195825276	0.00625072	21.6251	25.4781
			rs76557351	C	G	-0.2373	0.149929	0.0808	0.0361378	0.304415	0.622355	3440	2.947e-07	2	0.0462	46479929	0.00761088	26.3669	25.4781
			rs9378248	A	G	0.1572	0.13378	0.4339	0.339121	0.116891	0.252422	3440	3.38197e-07	6	0.03075	31326289	0.00753997	26.1193	25.4781
			rs9608041	T	C	0.2542	0.216675	0.0667	0.0525177	0.253791	0.39324	3440	7.31695e-07	22	0.05123	20851424	0.00710635	24.6065	25.4781
	CD28+ CD45RA- CD8br %CD8br	ebi-a-GCST90001692	rs1051488	T	C	0.2395	0.038376	0.7693	0.291122	0.121322	0.751762	0.03338	6	3440	31322911	8.82064e-13	0.0147445	51.45	26.4328
			rs111328168	G	A	-3.338	-0.360355	0.0003	0.0187634	0.407989	0.377103	0.7169	6	3440	149103548	3.33903e-06	0.0062628	21.6672	26.4328
			rs114547596	G	A	-3.299	-0.778692	0.0007	0.0131939	0.48362	0.10737	0.7035	4	3440	97974344	2.83498e-06	0.006352	21.9778	26.4328
			rs1150437	T	C	-0.3289	0.00397986	0.0282	0.0547586	0.24199	0.986878	0.07287	20	3440	59223621	6.58506e-06	0.00588718	20.36	26.4328
			rs11579717	A	G	-1.249	-0.041793	0.0044	0.0441456	0.269949	0.876965	0.188	1	3440	199999121	3.54568e-11	0.0126682	44.112	26.4328
			rs11629948	A	T	-0.1678	0.0570126	0.1359	0.0970069	0.188846	0.762728	0.03699	15	3440	65376824	5.92994e-06	0.00594657	20.5666	26.4328
			rs12317609	G	A	-0.4201	-0.718803	0.0215	0.0105354	0.542327	0.185037	0.08689	12	3440	23030395	1.393e-06	0.00674942	23.3622	26.4328
			rs12498745	A	G	-2.1	0.750981	0.0006	0.006982	0.662281	0.256823	0.4744	4	3440	99216768	9.83694e-06	0.00566401	19.5838	26.4328
			rs12663276	G	A	-0.2958	0.169809	0.0709	0.0340866	0.305533	0.578363	0.05842	6	3440	29906010	4.347e-07	0.00739759	25.6225	26.4328
			rs138915779	A	C	-1.138	-0.213503	0.0035	0.0195304	0.406035	0.59901	0.2303	1	3440	190079170	8.11708e-07	0.00704801	24.403	26.4328
			rs138969403	T	A	-0.2553	0.526191	0.0564	0.0100987	0.554966	0.343053	0.05455	4	3440	88757559	2.96702e-06	0.00632699	21.8907	26.4328
			rs146620586	T	G	-2.596	-0.344413	0.0032	0.00904689	0.57943	0.552245	0.2832	1	3440	198524264	8.25848e-20	0.0238442	83.9789	26.4328
			rs147285635	A	G	-3.123	-0.483011	0.0003	0.0175255	0.422596	0.253054	0.6744	3	3440	84498712	3.76903e-06	0.00619515	21.4317	26.4328
			rs1558728	A	T	0.1205	-0.277014	0.4347	0.492497	0.112677	0.0139522	0.02564	12	3440	97559603	2.72402e-06	0.0063797	22.0742	26.4328
			rs17230697	T	C	-0.1287	-0.0041297	0.2669	0.369218	0.115641	0.971513	0.02857	4	3440	55480792	6.80096e-06	0.0058644	20.2808	26.4328
			rs28800474	C	T	-0.1288	-0.0467207	0.2948	0.351609	0.118507	0.693401	0.0278	4	3440	116872471	3.73396e-06	0.00620129	21.4531	26.4328
			rs2892496	G	A	-0.1203	-0.0710712	0.3267	0.291721	0.12208	0.560452	0.02681	13	3440	30488990	7.45298e-06	0.00581895	20.1226	26.4328
			rs3896278	T	C	0.1197	0.0624201	0.3775	0.413768	0.113872	0.583583	0.02619	7	3440	134137705	5.04406e-06	0.00603573	20.8768	26.4328
			rs4368632	C	G	0.1446	0.104341	0.623	0.57475	0.112832	0.355095	0.0259	4	3440	78946913	2.57798e-08	0.00897969	31.1519	26.4328
			rs60220946	T	C	-0.427	-0.262916	0.0212	0.0124638	0.503022	0.601202	0.08607	1	3440	193505625	7.35005e-07	0.00710391	24.598	26.4328
			rs62359129	T	A	0.1459	-0.327641	0.2058	0.168304	0.149077	0.0279637	0.03188	5	3440	39623055	4.85903e-06	0.00605173	20.9325	26.4328
			rs6812204	C	T	-0.1219	-0.0747261	0.689	0.766394	0.13125	0.569123	0.02673	4	3440	181208931	5.31998e-06	0.00600943	20.7853	26.4328
			rs76557351	C	G	-0.205	0.149929	0.0808	0.0361378	0.304415	0.622355	0.04573	2	3440	46479929	7.63801e-06	0.00580787	20.0841	26.4328
			rs77336134	C	T	0.2569	0.256253	0.0516	0.0327091	0.313172	0.413213	0.05699	7	3440	22504488	6.77096e-06	0.00587239	20.3085	26.4328
			rs7863844	G	T	-0.1421	0.156958	0.1933	0.237194	0.13297	0.23784	0.03153	9	3440	38410242	6.79204e-06	0.00586982	20.2996	26.4328
			rs7948625	A	G	0.1442	-0.0167866	0.1888	0.195982	0.14038	0.904816	0.03213	11	3440	43997280	7.44303e-06	0.00582123	20.1306	26.4328
			rs79865452	G	A	1.272	1.23695	0.0019	0.0206488	0.411478	0.00264616	0.2808	22	3440	50795620	6.1e-06	0.00592978	20.5082	26.4328
			rs8051285	C	T	-0.2324	0.00122203	0.058	0.145157	0.158138	0.993834	0.05219	16	3440	7862725	8.76093e-06	0.00573117	19.8173	26.4328
			rs9271513	G	C	-0.2338	0.115604	0.7833	0.820101	0.144381	0.423314	0.03453	6	3440	32589523	1.48184e-11	0.0131519	45.8188	26.4328
			rs9327711	C	G	0.1267	-0.199863	0.3285	0.27544	0.125013	0.109879	0.02622	5	3440	134576018	1.422e-06	0.00674204	23.3365	26.4328
	CD24 on IgD+ CD38- unsw mem	ebi-a-GCST90001767	rs114017670	G	A	0.3133	0.297415	0.0614	0.0503767	0.253542	0.240779	9.65695e-06	1	0.07061	1832	40242025	0.0106321	19.6659	27.2508
			rs117218666	T	C	0.4841	-0.439542	0.0366	0.0106547	0.541599	0.417042	4.23399e-07	6	0.09535	1832	139700367	0.0138751	25.7486	27.2508
			rs117488563	A	G	-0.7224	-0.246052	0.0147	0.0537557	0.248925	0.322929	7.38907e-07	13	0.1454	1832	29183168	0.013295	24.6577	27.2508
			rs139742955	C	T	0.4927	1.53192	0.0267	0.0126474	0.541019	0.00463233	6.57007e-06	1	0.109	1832	9926086	0.0110299	20.4098	27.2508
			rs150910045	C	T	0.1655	-0.0966824	0.4078	0.242498	0.129729	0.456113	3.384e-06	3	0.03551	1832	148279147	0.0117179	21.698	27.2508
			rs16942616	T	C	-0.4025	-0.274562	0.0401	0.115514	0.175203	0.117089	5.767e-06	16	0.0885	1832	87098993	0.0111646	20.6619	27.2508
			rs1889263	C	T	-0.4509	0.166043	0.0287	0.0288025	0.330018	0.614871	8.07607e-06	3	0.1007	1832	175401058	0.0108255	20.0275	27.2508
			rs2236073	A	G	0.2114	0.113418	0.5961	0.564604	0.111956	0.31103	2.91897e-09	6	0.03543	1832	106898421	0.0190627	35.5626	27.2508
			rs2283164	G	A	-0.3336	-0.292698	0.0532	0.0548542	0.243729	0.229784	8.57196e-06	11	0.07475	1832	2579163	0.0107549	19.8955	27.2508
			rs34396417	C	G	-0.3454	0.0395138	0.0535	0.0705742	0.225971	0.861188	5.52993e-06	2	0.07579	1832	121363691	0.0112098	20.7466	27.2508
			rs34534209	C	T	0.5485	0.263844	0.0207	0.0334761	0.304787	0.386673	7.15303e-06	14	0.1218	1832	30498909	0.0109484	20.2574	27.2508
			rs35851357	A	G	0.2403	0.0573334	0.1179	0.0866906	0.200693	0.775126	9.28902e-06	14	0.05406	1832	88302344	0.0106702	19.737	27.2508
			rs4569270	T	A	-0.2637	0.164004	0.0988	0.209104	0.138027	0.234754	5.45494e-06	16	0.05783	1832	82557069	0.0112224	20.7701	27.2508
			rs55929002	C	G	0.2768	0.287244	0.0936	0.110324	0.177186	0.104986	4.64098e-06	6	0.06026	1832	33963845	0.0113861	21.0766	27.2508
			rs58241910	C	T	-0.2836	-0.227849	0.0898	0.0644158	0.229033	0.319819	6.22401e-06	20	0.06257	1832	62864471	0.0110895	20.5213	27.2508
			rs72682699	T	C	0.3129	0.149274	0.0718	0.0555687	0.24764	0.546651	5.26502e-06	14	0.0685	1832	44731074	0.0112612	20.8428	27.2508
			rs74833732	A	G	1.545	-0.331958	0.0044	0.0135108	0.477515	0.486943	6.98908e-06	14	0.3429	1832	20362976	0.01096	20.2791	27.2508
			rs75645526	A	G	0.2308	0.298752	0.1359	0.100145	0.185502	0.107288	6.28898e-06	16	0.05094	1832	71565056	0.0110813	20.5059	27.2508
			rs76624974	G	A	-0.4227	0.140879	0.0401	0.0355302	0.301698	0.640533	2.10499e-06	11	0.08883	1832	131992482	0.0122091	22.6189	27.2508
			rs783414	G	A	-0.2432	0.00876429	0.8343	0.926731	0.2118	0.966993	1.69899e-07	6	0.04632	1832	106966701	0.0148244	27.5369	27.2508
			rs78409132	C	T	-0.238	-0.0754851	0.128	0.113969	0.177643	0.67089	4.15901e-06	21	0.05155	1832	16838053	0.0115013	21.2923	27.2508
			rs9400058	G	A	-0.8239	-0.167181	0.0617	0.0691746	0.219053	0.445343	3.42216e-30	6	0.07087	1832	107164076	0.0687046	135.005	27.2508
	IgD on IgD+ CD38-	ebi-a-GCST90001822	rs111323173	A	G	0.2511	0.120987	0.0526	0.0439378	0.270283	0.654419	0.05581	3642	19	7.05407e-06	16773301	0.00552742	20.2316	21.7107
			rs115447005	A	G	0.4696	-0.313099	0.015	0.0259688	0.34603	0.365555	0.1042	3642	2	6.73798e-06	215247577	0.00554582	20.2994	21.7107
			rs11759718	T	C	-0.1618	-0.314378	0.1442	0.387221	0.114216	0.00591447	0.0356	3642	6	5.671e-06	112572117	0.00563976	20.6452	21.7107
			rs11969118	T	C	-0.1634	-0.0889759	0.1995	0.0134726	0.480632	0.853133	0.03602	3642	6	5.88505e-06	27700822	0.00561862	20.5673	21.7107
			rs12554596	G	A	-0.1292	0.0137677	0.3895	0.203723	0.137653	0.92033	0.02586	3642	9	6.17903e-07	37002142	0.00680709	24.9476	21.7107
			rs139047	A	G	-0.1187	-0.0528398	0.3587	0.434186	0.1121	0.63738	0.02594	3642	22	4.93197e-06	44323074	0.00571652	20.9278	21.7107
			rs183915	G	A	0.6186	1.01699	0.9911	0.987546	0.483241	0.0353332	0.1338	3642	15	3.90904e-06	40119703	0.0058348	21.3633	21.7107
			rs2071800	A	G	-0.1481	0.0362937	0.2926	0.0779209	0.208092	0.861542	0.03049	3642	6	1.23101e-06	32714143	0.00643652	23.5807	21.7107
			rs2280736	C	T	-0.1127	-0.12005	0.4363	0.472308	0.111614	0.282113	0.02506	3642	16	7.14398e-06	5323457	0.00552256	20.2138	21.7107
			rs2473909	G	C	-0.1486	-0.0814619	0.2184	0.177554	0.144952	0.57412	0.02993	3642	11	7.10493e-07	34213286	0.00672287	24.6369	21.7107
			rs3134971	C	A	-0.1872	-0.0144337	0.2608	0.148241	0.15648	0.926508	0.03469	3642	6	7.19996e-08	32654149	0.0079324	29.1048	21.7107
			rs4775581	T	C	0.1138	-0.0715619	0.5743	0.449486	0.112452	0.524532	0.02524	3642	15	6.71707e-06	63267877	0.00555071	20.3174	21.7107
			rs6995633	G	A	0.3264	0.360571	0.9712	0.907854	0.193355	0.0622075	0.07373	3642	8	9.82404e-06	128440651	0.00535231	19.5872	21.7107
			rs7081413	G	A	-0.2249	-0.270784	0.0649	0.147782	0.156605	0.083794	0.05054	3642	10	8.82409e-06	68875634	0.00540771	19.7911	21.7107
			rs7162750	T	G	-0.1421	0.00256508	0.2087	0.23637	0.130691	0.984341	0.03068	3642	15	3.76799e-06	38002606	0.00585581	21.4407	21.7107
			rs72743463	A	C	0.2394	0.441385	0.0588	0.102788	0.182199	0.0154122	0.05341	3642	9	7.64205e-06	96108427	0.00548623	20.08	21.7107
			rs73192651	T	C	-0.4297	4.03451	0.0196	0.00181882	1.56286	0.00983723	0.09023	3642	13	1.99301e-06	50212885	0.00618861	22.6668	21.7107
			rs75131268	A	G	0.1445	0.23301	0.2408	0.141875	0.160337	0.146154	0.02946	3642	4	9.73307e-07	179196108	0.00656252	24.0454	21.7107
			rs76252198	T	C	0.1349	0.0586682	0.218	0.0700411	0.221708	0.791303	0.03037	3642	18	9.22996e-06	61939282	0.00538825	19.7195	21.7107
			rs80179084	T	G	1.327	0.162166	0.0021	0.0212516	0.384998	0.673599	0.2876	3642	1	4.09298e-06	168838486	0.00581156	21.2777	21.7107
			rs8033829	T	C	0.1215	0.102982	0.5319	0.494956	0.111059	0.353786	0.02498	3642	15	1.191e-06	41038693	0.0064538	23.6444	21.7107
			rs875214	C	T	-0.2713	-0.134494	0.0452	0.0864207	0.196476	0.493638	0.06055	3642	5	7.68599e-06	76713643	0.00548206	20.0647	21.7107
			rs875706	C	T	0.4697	0.0831127	0.0155	0.0234236	0.371351	0.822904	0.1031	3642	11	5.38394e-06	126315673	0.00566651	20.7437	21.7107
			rs9923814	C	T	0.1535	0.0777291	0.1657	0.186352	0.144657	0.591037	0.03336	3642	16	4.32703e-06	48808506	0.00577973	21.1605	21.7107
	CD3 on HLA DR+ CD4+	ebi-a-GCST90001849	rs10195369	A	G	-0.2203	0.278439	0.0827	0.114242	0.175321	0.112249	3060	0.04916	2	3601711	7.73606e-06	0.00651993	20.0688	33.6502
			rs10933796	A	G	0.1235	-0.263244	0.5944	0.571013	0.113814	0.0207263	3060	0.02787	3	104667511	9.69304e-06	0.00637618	19.6235	33.6502
			rs11042750	T	C	0.1283	-0.0158353	0.6373	0.473444	0.110827	0.886382	3060	0.02769	11	10372959	3.77798e-06	0.00696706	21.4547	33.6502
			rs113710453	A	G	0.2699	0.207344	0.0531	0.0599405	0.236727	0.381096	3060	0.05969	16	89099756	6.34702e-06	0.00663726	20.4324	33.6502
			rs114102310	A	T	-0.1872	-0.268006	0.1237	0.04766	0.266528	0.314635	3060	0.04102	1	165023848	5.21699e-06	0.0067601	20.8131	33.6502
			rs12596540	G	A	0.1435	-0.0289039	0.2521	0.243609	0.129877	0.823888	3060	0.03065	16	10970476	2.979e-06	0.00711249	21.9058	33.6502
			rs13072593	G	A	0.1445	-0.161164	0.2593	0.240633	0.129814	0.214421	3060	0.03122	3	150288489	3.84698e-06	0.00695214	21.4085	33.6502
			rs13170201	C	T	-0.1416	-0.0766836	0.7173	0.524602	0.114911	0.504562	3060	0.03031	5	30950823	3.11301e-06	0.00708185	21.8108	33.6502
			rs145799392	T	C	-0.3383	0.404788	0.0364	0.0486508	0.257133	0.115433	3060	0.07098	1	30362673	1.95799e-06	0.00736883	22.7012	33.6502
			rs147209445	T	C	0.5455	0.0538745	0.0124	0.0115197	0.517082	0.917019	3060	0.1222	8	17728096	8.35699e-06	0.00647004	19.9142	33.6502
			rs1529714	A	G	-0.1363	0.135731	0.7069	0.731899	0.130286	0.297508	3060	0.02969	19	19793484	4.596e-06	0.0068402	21.0614	33.6502
			rs16867696	C	A	-0.3544	-0.235059	0.0373	0.0670127	0.221362	0.288292	3060	0.06988	5	88794820	4.16802e-07	0.00833537	25.7038	33.6502
			rs1723018	G	A	0.4384	-0.146779	0.4556	0.40887	0.112543	0.192167	3060	0.02585	1	167433420	1.01391e-61	0.0859179	287.433	33.6502
			rs188731571	T	C	0.7877	0.965033	0.0057	0.00494313	0.811092	0.234127	3060	0.1751	7	25033008	7.09202e-06	0.00657	20.2239	33.6502
			rs2010043	A	C	0.2196	-0.0847342	0.1075	0.105641	0.182998	0.64334	3060	0.04299	17	73735326	3.472e-07	0.00845514	26.0763	33.6502
			rs27265	T	C	0.1941	-0.0604288	0.8469	0.821774	0.146202	0.679368	3060	0.03743	5	50161106	2.28402e-07	0.00871144	26.8737	33.6502
			rs2742060	A	G	0.1752	0.0571741	0.1693	0.247766	0.133022	0.667335	3060	0.03551	19	55650687	8.49493e-07	0.00789231	24.3267	33.6502
			rs4787901	G	T	0.1293	0.0275957	0.3993	0.354493	0.116454	0.812683	3060	0.02802	16	27027966	4.11396e-06	0.00691079	21.2803	33.6502
			rs55952666	C	T	0.2538	-0.00734243	0.0623	0.120415	0.170774	0.965706	3060	0.05551	2	240269751	5.00899e-06	0.0067852	20.8909	33.6502
			rs59738549	G	C	0.3869	-0.263418	0.0505	0.0211259	0.388628	0.497889	3060	0.06088	10	116394226	2.38402e-10	0.0130266	40.3612	33.6502
			rs6684311	G	C	-0.2046	-0.0751103	0.1417	0.23298	0.131025	0.566473	3060	0.03854	1	166485891	1.184e-07	0.00912609	28.1646	33.6502
			rs6765892	T	C	0.1716	-0.179519	0.1606	0.0940735	0.191983	0.349747	3060	0.03733	3	74263840	4.44703e-06	0.00685817	21.1171	33.6502
			rs73167431	T	C	-1.73	0.265305	0.0016	0.00500814	0.790114	0.737036	3060	0.367	13	21343664	2.559e-06	0.00720935	22.2063	33.6502
			rs75535842	A	C	-0.2789	0.0989929	0.0577	0.0787687	0.206329	0.631383	3060	0.05659	8	138415335	8.75407e-07	0.00787522	24.2736	33.6502
			rs75771396	C	T	-0.3015	0.500479	0.0435	0.0929936	0.192171	0.00920527	3060	0.06557	11	124869047	4.43496e-06	0.00686203	21.1291	33.6502
	HVEM on CD4+	ebi-a-GCST90001875	rs11153673	C	T	-0.4589	-0.297345	0.0381	0.034806	0.304812	0.329311	6	6.13494e-06	0.1011	1247	117863943	0.0162536	20.5701	23.8996
			rs11212429	T	C	-1.284	0.119584	0.0064	0.00819865	0.614553	0.845716	11	3.31902e-07	0.2502	1247	107761682	0.0206829	26.2941	23.8996
			rs12284339	A	G	-1.268	-0.310337	0.0048	0.0303771	0.320549	0.332974	11	9.14703e-06	0.2847	1247	107699559	0.0156582	19.8046	23.8996
			rs141874683	T	C	-0.4072	0.0116663	0.0569	0.0302865	0.323235	0.971209	2	3.75898e-06	0.08767	1247	5836918	0.0170058	21.5385	23.8996
			rs144299393	A	G	-2.695	-0.601703	0.0012	0.00754394	0.643814	0.349998	13	9.04295e-06	0.6045	1247	109533726	0.0156888	19.8439	23.8996
			rs1714947	C	A	-1.195	0.110975	0.0052	0.046782	0.270033	0.681097	2	8.77607e-06	0.2678	1247	235253930	0.0157169	19.8801	23.8996
			rs1886730	C	T	0.2928	0.0462357	0.5778	0.50128	0.112615	0.681392	1	5.64287e-14	0.0385	1247	2488608	0.0443265	57.7462	23.8996
			rs2074489	T	C	0.2943	0.0652218	0.1375	0.220303	0.133139	0.624221	6	9.60904e-07	0.05978	1247	31240128	0.0190652	24.1976	23.8996
			rs226073	G	A	-0.194	-0.0909056	0.6195	0.730233	0.125316	0.4682	1	2.27898e-06	0.04086	1247	44835020	0.0177566	22.5066	23.8996
			rs28712645	G	C	-0.2353	-0.110561	0.1764	0.208506	0.1393	0.427378	7	8.11297e-06	0.05251	1247	157863000	0.0158473	20.0476	23.8996
			rs4589374	T	C	0.4205	0.0533361	0.0509	0.134181	0.163447	0.744181	12	8.45201e-06	0.09402	1247	53204002	0.0157875	19.9708	23.8996
			rs4657680	T	C	-0.1893	-0.0798105	0.5842	0.662761	0.118326	0.499995	1	2.711e-06	0.04017	1247	167575104	0.0174971	22.1718	23.8996
			rs62471911	G	A	0.277	0.131801	0.1219	0.141194	0.161058	0.413161	7	4.89103e-06	0.06036	1247	154798490	0.0166081	21.0264	23.8996
			rs73449242	T	C	0.3072	0.18592	0.1239	0.0635682	0.227031	0.412834	13	5.25606e-07	0.06091	1247	24033981	0.0199907	25.3962	23.8996
			rs7896504	T	C	-0.2635	-0.213227	0.1772	0.228551	0.131759	0.105595	10	6.91401e-07	0.0528	1247	1634042	0.0195812	24.8654	23.8996
			rs79388518	C	T	-0.5425	0.000947541	0.0329	0.0124893	0.504453	0.998501	18	3.43803e-06	0.1163	1247	1705002	0.0171499	21.7242	23.8996
			rs79573167	C	A	0.6533	0.284514	0.02	0.0194191	0.404751	0.482095	2	2.96797e-06	0.1392	1247	33965374	0.0173571	21.9912	23.8996
			rs904604	A	G	-0.187	-0.0718682	0.563	0.4922	0.111583	0.519525	1	6.092e-06	0.04115	1247	56042915	0.0162909	20.618	23.8996
	CD28 on activated Treg	ebi-a-GCST90001902	rs111860462	T	C	1.575	0.552675	0.0017	0.0141695	0.4741	0.243722	0.304	82047636	2920	2.33502e-07	14	0.00910871	26.8236	26.7575
			rs11755527	G	C	0.1368	-0.177789	0.5224	0.534556	0.111298	0.110172	0.02632	90958231	2920	2.16401e-07	6	0.00916681	26.9962	26.7575
			rs12713441	T	A	-0.1182	-0.077014	0.4658	0.316157	0.119463	0.519143	0.0262	21590196	2920	6.67806e-06	2	0.00692202	20.3392	26.7575
			rs137875117	A	T	-0.7998	-0.99862	0.0057	0.0100371	0.561758	0.0754582	0.1805	25627987	2920	9.74496e-06	16	0.00667906	19.6205	26.7575
			rs143888465	T	C	-1.543	-0.40103	0.0014	0.00995713	0.552491	0.467926	0.3456	52010108	2920	8.35795e-06	12	0.00678027	19.9199	26.7575
			rs145947216	T	C	0.324	0.445449	0.0377	0.0154321	0.459976	0.332835	0.0715	38596674	2920	6.08303e-06	2	0.00698316	20.5201	26.7575
			rs468118	C	T	0.2311	0.0636081	0.0844	0.145563	0.157513	0.68634	0.04703	55110241	2920	9.45802e-07	3	0.00820145	24.1297	26.7575
			rs4877468	T	C	0.1203	0.12323	0.3497	0.398891	0.113007	0.275508	0.02716	91258912	2920	9.81093e-06	9	0.00667392	19.6053	26.7575
			rs55930426	G	C	0.1465	0.0509993	0.2122	0.27542	0.125002	0.683283	0.03205	46222978	2920	5.05196e-06	2	0.0071046	20.8796	26.7575
			rs62183989	T	C	-0.3589	-0.0242737	0.1983	0.170709	0.146872	0.86873	0.03258	204609402	2920	1.13006e-27	2	0.0399005	121.268	26.7575
			rs6840739	G	A	0.1237	0.123219	0.6692	0.596736	0.11263	0.273948	0.02785	55359146	2920	9.26595e-06	4	0.00671092	19.7148	26.7575
			rs6942910	T	C	-0.1191	0.0203315	0.4909	0.466117	0.111029	0.854705	0.02628	38590558	2920	6.09607e-06	7	0.00698467	20.5246	26.7575
			rs7143529	G	A	0.135	0.0426769	0.7394	0.66571	0.11752	0.716496	0.0295	92878020	2920	4.95599e-06	14	0.00712093	20.9279	26.7575
			rs72639339	A	G	-0.259	-0.395064	0.0647	0.044426	0.269323	0.142409	0.05287	37144660	2920	1.012e-06	8	0.00815161	23.9819	26.7575
			rs72764027	A	G	0.2039	-0.203018	0.0998	0.0904204	0.193101	0.293097	0.04351	96077835	2920	2.913e-06	15	0.00746482	21.9462	26.7575
			rs72968907	A	G	-0.5763	0.00809831	0.0113	0.00308695	1.00656	0.993581	0.1233	123701658	2920	3.09599e-06	3	0.00742594	21.831	26.7575
			rs7304328	C	T	-0.3903	-0.110925	0.0245	0.0240515	0.362807	0.759802	0.08508	100887301	2920	4.67897e-06	12	0.00715551	21.0303	26.7575
			rs76308995	A	C	-0.4326	-0.054591	0.0195	0.0580487	0.236699	0.817599	0.09481	125362860	2920	5.25497e-06	5	0.0070794	20.805	26.7575
			rs830643	A	G	-0.1259	-0.111603	0.5106	0.413316	0.11299	0.323289	0.02613	71667063	2920	1.52198e-06	3	0.0078877	23.1993	26.7575
			rs9288325	C	T	0.1215	-0.0138104	0.513	0.563438	0.112251	0.902082	0.02645	202946868	2920	4.50101e-06	2	0.00717449	21.0865	26.7575
	FSC-A on HLA DR+ T cell	ebi-a-GCST90001975	rs10142082	G	A	-0.1511	-0.0196516	0.1913	0.224377	0.133456	0.882934	5.18096e-06	3060	14	0.03309	32375359	0.00676807	20.8378	21.79
			rs10183967	C	A	-0.1412	-0.0379149	0.5783	0.537534	0.110892	0.732421	9.1829e-08	3060	2	0.02636	71797176	0.00928975	28.6744	21.79
			rs117916891	A	G	0.3752	-0.342074	0.0266	0.0281456	0.336465	0.30931	7.11607e-06	3060	12	0.08341	40564222	0.0065691	20.2211	21.79
			rs144027086	A	G	2.546	-1.01302	0.0005	0.00481883	0.798034	0.2043	4.89497e-06	3060	7	0.5562	15148913	0.00680095	20.9397	21.79
			rs144869562	G	A	3.046	-0.509115	0.0005	0.00605826	0.702302	0.468499	8.34699e-07	3060	7	0.617	33734811	0.00790174	24.356	21.79
			rs182033296	G	A	1.706	-0.990897	0.0016	0.00330855	0.947346	0.295574	5.93895e-07	3060	7	0.3408	88712897	0.00812261	25.0423	21.79
			rs2467240	C	T	-0.1609	0.0763984	0.8479	0.695124	0.120413	0.525774	6.47903e-06	3060	17	0.03561	72491040	0.00662764	20.4025	21.79
			rs3114972	G	T	0.1517	-0.0183493	0.2023	0.244998	0.128727	0.88665	3.82798e-06	3060	3	0.03277	175507453	0.0069545	21.4158	21.79
			rs62074942	A	G	-0.1661	0.238936	0.1784	0.0809467	0.203786	0.241002	1.46501e-06	3060	18	0.03442	3130089	0.00755272	23.272	21.79
			rs66481406	C	T	-0.1398	0.209516	0.2606	0.212175	0.136406	0.124546	3.06203e-06	3060	7	0.02991	48817681	0.00708876	21.8322	21.79
			rs720390	A	G	-0.1179	0.0314224	0.4542	0.375014	0.114513	0.783778	7.31695e-06	3060	3	0.02625	185548683	0.00654929	20.1597	21.79
			rs73715304	A	C	0.1522	-0.0214239	0.1742	0.168812	0.149138	0.885776	8.046e-06	3060	7	0.03404	101194461	0.00649084	19.9787	21.79
			rs76260706	G	A	0.9887	0.126859	0.0038	0.0246207	0.357745	0.722885	4.66101e-06	3060	7	0.2155	5250140	0.00683181	21.0354	21.79
			rs788291	T	A	-0.1326	-0.00395961	0.2658	0.182562	0.14441	0.978125	7.85109e-06	3060	10	0.02961	43358147	0.00651106	20.0413	21.79
			rs7964408	C	T	0.1441	-0.387896	0.7858	0.643302	0.11663	0.000881419	8.30501e-06	3060	12	0.03228	95304634	0.00647024	19.9148	21.79
			rs797969	C	G	-0.2094	-0.0436935	0.0958	0.0395597	0.288133	0.879468	3.29701e-06	3060	17	0.04494	27648638	0.00704523	21.6972	21.79
			rs80093546	G	T	0.3733	0.786233	0.0286	0.0126436	0.509113	0.122511	2.94598e-06	3060	7	0.07971	148433716	0.00711651	21.9183	21.79
			rs942133	T	A	-0.1249	0.0264667	0.6649	0.588921	0.1179	0.82238	6.17803e-06	3060	9	0.02759	14376836	0.00665275	20.4804	21.79
	FSC-A on NKT	ebi-a-GCST90001976	rs10425426	T	G	-0.2039	0.0629777	0.0888	0.0808877	0.203292	0.756721	8.48496e-06	3113	0.04572	8782089	19	0.00634859	19.8766	21.3932
			rs10739941	G	A	0.158	-0.081653	0.8252	0.859826	0.16485	0.620377	3.30902e-06	3113	0.03392	95767562	9	0.00692161	21.6832	21.3932
			rs111953444	T	C	0.345	-0.332784	0.0304	0.049607	0.261744	0.203582	8.30596e-06	3113	0.07727	36130326	21	0.00636304	19.9222	21.3932
			rs113047054	C	G	-0.2743	0.0906426	0.0567	0.0655061	0.225094	0.687178	1.11199e-06	3113	0.05621	12210926	9	0.00759164	23.7983	21.3932
			rs12442698	G	T	-0.1196	0.121118	0.6193	0.68423	0.124566	0.330892	7.33196e-06	3113	0.02662	93856756	15	0.00644258	20.1728	21.3932
			rs140611829	A	G	-0.5107	0.581638	0.0132	0.0097808	0.562777	0.301363	7.69609e-06	3113	0.114	14271982	6	0.00640549	20.0559	21.3932
			rs144044889	C	T	0.2973	-0.369308	0.0395	0.0103566	0.557599	0.507767	9.51809e-06	3113	0.06703	94415091	11	0.00627966	19.6595	21.3932
			rs146765347	T	C	-0.3331	0.287522	0.0495	0.0311861	0.319271	0.367822	4.54999e-08	3113	0.06077	11413255	11	0.00955917	30.0256	21.3932
			rs149563576	A	G	0.279	0.562624	0.0458	0.0203388	0.397254	0.156693	8.37009e-06	3113	0.06252	29143463	14	0.00635656	19.9018	21.3932
			rs17861816	G	T	0.2289	-0.187677	0.0699	0.0458824	0.266308	0.480972	5.91998e-06	3113	0.05046	118297081	4	0.00656684	20.5645	21.3932
			rs2216310	A	G	0.1198	-0.0913186	0.5896	0.537981	0.112224	0.415805	6.33607e-06	3113	0.02649	77533344	14	0.00652719	20.4395	21.3932
			rs4705195	G	A	-0.1472	0.140911	0.7967	0.782286	0.137572	0.305705	5.94799e-06	3113	0.03245	147171592	5	0.00656668	20.564	21.3932
			rs55723607	A	G	0.5933	-0.730835	0.0104	0.0108959	0.539983	0.175915	6.51298e-06	3113	0.1314	39487995	1	0.00650645	20.3741	21.3932
			rs56310961	A	G	0.2188	0.0373097	0.081	0.104193	0.181903	0.837488	4.32504e-06	3113	0.04753	63593803	5	0.00676135	21.1778	21.3932
			rs60499622	T	C	0.2272	0.0980774	0.1078	0.105125	0.181969	0.589901	3.86901e-08	3113	0.04123	126551228	10	0.0096604	30.3467	21.3932
			rs6469957	T	A	0.1681	-0.199884	0.1423	0.258671	0.12846	0.119708	6.67898e-06	3113	0.03725	121855078	8	0.00649938	20.3518	21.3932
			rs7124198	G	C	-0.2927	-0.429657	0.0451	0.010559	0.538762	0.425167	6.84999e-06	3113	0.06497	5552904	11	0.00647766	20.2834	21.3932
			rs75087849	A	G	-0.3111	-0.070085	0.0349	0.0131316	0.486387	0.885427	7.99797e-06	3113	0.06956	20171265	16	0.0063844	19.9895	21.3932
			rs802242	T	C	-0.1458	-0.0235862	0.7978	0.839531	0.150564	0.875519	7.71898e-06	3113	0.03253	124532234	6	0.00641172	20.0756	21.3932
			rs8079387	T	A	-0.127	-0.161815	0.3105	0.244063	0.129762	0.212392	6.83392e-06	3113	0.02819	43926777	17	0.00647763	20.2833	21.3932
			rs9560551	C	A	0.7843	-0.211329	0.0058	0.0348741	0.303524	0.486271	9.27791e-06	3113	0.1766	90739532	13	0.00629595	19.7108	21.3932
	CD45 on CD33br HLA DR+	ebi-a-GCST90002053	rs114094080	A	C	0.6465	0.441797	0.0222	0.00645911	0.694388	0.524621	0.1357	1580	26499129	5	2.06101e-06	0.014162	22.6687	21.9738
			rs11612383	A	G	-0.1848	0.0446802	0.3367	0.29981	0.121419	0.712886	0.03881	1580	1831355	12	2.09402e-06	0.0141472	22.6447	21.9738
			rs12970861	A	G	-0.5575	1.4025	0.0259	0.00632881	0.671711	0.0368015	0.1149	1580	66283602	18	1.33801e-06	0.0146815	23.5125	21.9738
			rs139335095	T	C	-0.3912	0.135405	0.0506	0.0380928	0.289309	0.639765	0.08404	1580	62711027	11	3.50397e-06	0.0135286	21.6409	21.9738
			rs143599997	G	A	0.4049	-0.176446	0.0449	0.0403721	0.281247	0.530416	0.0891	1580	130798660	12	5.92393e-06	0.0129016	20.6248	21.9738
			rs147597282	A	G	-2.088	0.722945	0.0016	0.0166575	0.440496	0.100754	0.4531	1580	49965537	19	4.38601e-06	0.0132623	21.2091	21.9738
			rs2330139	G	A	0.2113	-0.220006	0.1972	0.290276	0.122433	0.0723417	0.04542	1580	29787554	5	3.57199e-06	0.0135126	21.615	21.9738
			rs2540593	A	G	0.3115	-0.245294	0.0801	0.108723	0.186011	0.187268	0.0688	1580	91148402	7	6.42495e-06	0.0128081	20.4734	21.9738
			rs35843682	T	C	-2.261	0.179352	0.0013	0.0310562	0.318464	0.573313	0.5031	1580	87968127	14	7.47997e-06	0.0126217	20.1717	21.9738
			rs56097305	A	C	-0.1752	0.210844	0.3544	0.481371	0.111199	0.0579478	0.0389	1580	13961007	17	7.16407e-06	0.0126757	20.259	21.9738
			rs61907325	T	C	-0.2993	0.0735019	0.0975	0.136409	0.161904	0.649841	0.06201	1580	85802779	11	1.521e-06	0.0145304	23.267	21.9738
			rs703593	G	A	0.1815	-0.0992783	0.7073	0.480341	0.111236	0.372126	0.04061	1580	103064247	12	8.39499e-06	0.0124846	19.9497	21.9738
			rs72677097	G	A	0.3586	-0.0757201	0.0861	0.0534995	0.247853	0.759982	0.06628	1580	61134076	1	7.24102e-08	0.0181897	29.2352	21.9738
			rs72761150	A	G	-0.5756	-0.093898	0.0215	0.0214258	0.388303	0.808923	0.1296	1580	245515377	1	9.56291e-06	0.0123307	19.7007	21.9738
			rs73264490	A	G	0.1733	-0.0860342	0.4551	0.242579	0.130124	0.508502	0.03629	1580	1329138	7	1.97301e-06	0.014228	22.7758	21.9738
			rs7533281	T	C	0.2428	-0.0805022	0.1557	0.132646	0.163608	0.622688	0.05193	1580	24698029	1	3.176e-06	0.013647	21.8329	21.9738
	CD8 on EM CD8br	ebi-a-GCST90002056	rs114486180	A	T	-0.2339	0.0134623	0.0754	0.0661292	0.223031	0.951868	2912	193161497	0.0513	2	5.325e-06	0.00708835	20.7743	26.7132
			rs115795061	A	T	-0.3131	0.802496	0.0455	0.0101525	0.549241	0.143988	2912	32731861	0.06839	6	4.89801e-06	0.00714619	20.9451	26.7132
			rs117197627	T	G	2.156	1.18934	0.0009	0.00712517	0.662977	0.0728232	2912	18473835	0.4378	10	8.85707e-07	0.00825948	24.2353	26.7132
			rs11771058	C	T	0.1285	-0.00224878	0.3748	0.390491	0.113846	0.984241	2912	53008596	0.02808	7	4.94402e-06	0.00714017	20.9273	26.7132
			rs12478003	A	G	0.1702	0.373608	0.1741	0.26397	0.12688	0.00323395	2912	47479869	0.03679	2	3.89897e-06	0.00729605	21.3876	26.7132
			rs13171873	A	G	-0.2102	-0.450698	0.1008	0.0168745	0.434143	0.299208	2912	3080656	0.04581	5	4.65897e-06	0.00717835	21.04	26.7132
			rs16889563	T	A	-0.2773	-0.0341073	0.0544	0.0848552	0.203855	0.867125	2912	40408479	0.06062	8	4.98402e-06	0.00713456	20.9107	26.7132
			rs16995213	G	A	-0.3019	-0.271114	0.0491	0.0294757	0.331739	0.413784	2912	15005337	0.06294	20	1.689e-06	0.00783905	22.9919	26.7132
			rs1701094	A	G	-0.259	-0.21117	0.0561	0.0723967	0.214358	0.32456	2912	44468877	0.05805	12	8.45104e-06	0.00678961	19.8928	26.7132
			rs17201560	C	T	-0.5186	0.0286821	0.029	0.0415465	0.276994	0.917528	2912	32047268	0.08634	6	2.133e-09	0.0122378	36.0531	26.7132
			rs184295970	T	G	1.282	0.153346	0.0022	0.00565229	0.761011	0.840306	2912	95836523	0.2751	1	3.28897e-06	0.00740247	21.7018	26.7132
			rs2571390	C	T	0.3643	0.0902606	0.8223	0.588896	0.113035	0.42457	2912	29923554	0.03754	6	6.15744e-22	0.0313268	94.1091	26.7132
			rs2734989	A	G	-0.1683	-0.122558	0.1911	0.151	0.155212	0.429752	2912	29812643	0.03692	6	5.36105e-06	0.00708542	20.7657	26.7132
			rs3000791	T	C	0.1608	-0.0376371	0.7428	0.825618	0.146449	0.797181	2912	227599174	0.03183	1	4.68997e-07	0.00868796	25.5035	26.7132
			rs3020726	G	A	-0.2979	-0.104901	0.1384	0.157905	0.15256	0.4917	2912	87016506	0.03961	2	7.15319e-14	0.019054	56.524	26.7132
			rs35677476	G	T	0.1559	-0.125769	0.1911	0.227141	0.13386	0.347447	2912	33784800	0.03508	14	9.19602e-06	0.00673668	19.7367	26.7132
			rs4782640	C	A	-0.1305	0.0474502	0.5529	0.419052	0.118194	0.68808	2912	84637174	0.02739	16	1.97401e-06	0.00773523	22.685	26.7132
			rs4860179	A	C	0.1256	0.133069	0.4059	0.402622	0.11462	0.24566	2912	66143879	0.0276	4	5.60996e-06	0.00706142	20.6949	26.7132
			rs58193384	T	C	-0.1543	0.006118	0.1956	0.0905635	0.195777	0.97507	2912	68235542	0.03475	14	9.38707e-06	0.00672512	19.7026	26.7132
			rs60701118	T	C	-0.6393	-0.124915	0.0094	0.006923	0.664922	0.850984	2912	224854203	0.1408	2	5.82599e-06	0.0070299	20.6018	26.7132
			rs62153285	A	G	0.1307	-0.172103	0.4131	0.316806	0.119051	0.148284	2912	81780122	0.02782	2	2.74397e-06	0.00752257	22.0566	26.7132
			rs66465252	T	C	-0.1604	-0.169815	0.2024	0.239693	0.129905	0.191137	2912	63625302	0.03426	6	2.97201e-06	0.00747112	21.9046	26.7132
			rs73774928	G	A	0.234	-0.157135	0.0889	0.0667427	0.226794	0.488402	2912	102855858	0.04877	5	1.68e-06	0.00784359	23.0053	26.7132
			rs77561506	A	G	-0.3561	-0.353143	0.0355	0.0322495	0.312212	0.258013	2912	55423735	0.07428	14	1.71799e-06	0.00783059	22.9669	26.7132
	CD4 on resting Treg	ebi-a-GCST90002064	rs112402469	T	C	0.7551	0.375253	0.0075	0.00956309	0.587663	0.523115	2919	141172502	0.1561	5	1.38701e-06	0.00795246	23.3833	23.0029
			rs114729093	C	T	-0.5372	0.569387	0.0139	0.00970932	0.563743	0.31249	2919	55192621	0.114	6	2.56998e-06	0.00754983	22.1904	23.0029
			rs11615628	A	G	-0.1847	0.105583	0.2467	0.29976	0.121279	0.383983	2919	6903631	0.03074	12	2.10698e-09	0.0122167	36.0768	23.0029
			rs11646104	C	G	0.3438	0.159226	0.0307	0.0557713	0.241255	0.509261	2919	82621799	0.07525	16	5.10105e-06	0.00710019	20.8594	23.0029
			rs116477286	A	G	0.9366	-0.52526	0.0041	0.0255123	0.354378	0.138286	2919	23267234	0.2076	4	6.718e-06	0.00692471	20.3402	23.0029
			rs117384636	T	C	-0.8896	0.00623254	0.0048	0.0155741	0.453557	0.989036	2919	7145483	0.1977	9	7.05505e-06	0.00688874	20.2339	23.0029
			rs2368500	A	C	-0.1243	0.164177	0.6334	0.520696	0.111317	0.14025	2919	241021276	0.02766	2	7.34598e-06	0.00687084	20.1809	23.0029
			rs2844608	T	C	0.1416	0.0840989	0.4572	0.375009	0.114436	0.4624	2919	31247414	0.02967	6	1.895e-06	0.00774251	22.7611	23.0029
			rs4793163	A	G	-0.128	0.123244	0.4534	0.235206	0.130959	0.346659	2919	40680934	0.02686	17	1.97501e-06	0.00771984	22.694	23.0029
			rs61908390	A	G	0.1483	-0.160471	0.2021	0.166383	0.148683	0.28046	2919	6015632	0.03347	12	9.74608e-06	0.00668076	19.6188	23.0029
			rs6724611	A	T	-0.2234	0.060057	0.1023	0.0501115	0.255209	0.813956	2919	46180188	0.04413	2	4.42395e-07	0.00870298	25.6095	23.0029
			rs8011224	A	T	0.1358	-0.10595	0.6005	0.671871	0.118123	0.369745	2919	65969670	0.02708	14	5.64898e-07	0.00854167	25.1307	23.0029
			rs9294327	A	T	0.2037	-0.312125	0.9051	0.921594	0.205883	0.129511	2919	85782234	0.04558	6	8.18408e-06	0.00679576	19.9589	23.0029
	HLA DR on HLA DR+ T cell	ebi-a-GCST90002113	rs116985795	A	G	0.2231	0.0309222	0.0719	0.0810691	0.203991	0.879514	13	105513838	3060	8.28896e-06	0.04997	0.00647201	19.9203	23.9566
			rs117406069	A	C	0.3669	0.240673	0.0281	0.0607357	0.232999	0.301635	10	130262493	3060	2.97201e-06	0.07838	0.00710992	21.8978	23.9566
			rs11771690	G	A	0.8254	0.886248	0.0051	0.0228397	0.370694	0.0168126	7	42031304	3060	7.25003e-06	0.1837	0.00655441	20.1756	23.9566
			rs11931648	C	T	0.1186	-0.0601076	0.4761	0.350554	0.11703	0.607524	4	117545645	3060	5.31398e-06	0.026	0.00675395	20.794	23.9566
			rs12449199	G	T	-0.2433	-0.0662921	0.3064	0.287692	0.12318	0.590457	16	10968440	3060	3.30293e-18	0.02779	0.0244366	76.599	23.9566
			rs146706846	T	A	-1.232	-0.112186	0.0023	0.0136514	0.477562	0.814276	15	100671214	3060	9.94695e-06	0.2783	0.00636357	19.5844	23.9566
			rs17512470	A	G	-0.3282	-0.180009	0.0325	0.0225838	0.374076	0.630367	1	60755909	3060	7.09496e-06	0.07295	0.00657116	20.2275	23.9566
			rs2027912	C	T	-0.1282	-0.0547317	0.3497	0.36207	0.115918	0.636813	14	107045318	3060	6.82307e-06	0.02844	0.00659661	20.3064	23.9566
			rs246230	T	C	0.2228	-0.258149	0.1008	0.137078	0.161413	0.109753	16	16132880	3060	5.96994e-07	0.04453	0.00811456	25.0173	23.9566
			rs2526231	T	A	1.366	0.443142	0.998	0.963175	0.292776	0.130131	5	128296872	3060	8.46292e-06	0.3062	0.00646181	19.8887	23.9566
			rs2584732	A	G	-0.119	0.0358442	0.4075	0.451096	0.111511	0.747877	18	11025325	3060	5.36402e-06	0.02611	0.00674249	20.7585	23.9566
			rs34590422	A	C	0.1194	-0.0723551	0.5059	0.394061	0.115733	0.531846	2	192127400	3060	5.43501e-06	0.02621	0.00673624	20.7391	23.9566
			rs4565150	C	T	-0.1261	-0.0691222	0.4907	0.406081	0.112976	0.540648	4	6517066	3060	1.30101e-06	0.02601	0.00762263	23.4891	23.9566
			rs4588375	T	A	0.1233	0.174338	0.6642	0.666289	0.117711	0.138589	3	161826111	3060	8.67102e-06	0.02767	0.00644729	19.8438	23.9566
			rs55899966	T	C	0.1871	0.00881868	0.1137	0.0802907	0.211151	0.966686	20	361668	3060	5.99998e-06	0.04126	0.00667512	20.5497	23.9566
			rs609101	T	C	0.2019	0.13211	0.091	0.121932	0.171393	0.440827	1	181413584	3060	9.39204e-06	0.0455	0.00639356	19.6773	23.9566
			rs62131098	A	G	-0.2656	0.170825	0.0596	0.083674	0.202186	0.398172	19	11396934	3060	3.69803e-06	0.05729	0.00697489	21.479	23.9566
			rs7211380	G	A	0.2569	0.342389	0.0626	0.0673542	0.221523	0.122197	17	64206768	3060	1.228e-06	0.05285	0.0076626	23.6132	23.9566
			rs74633806	C	T	0.3291	-0.199985	0.033	0.0265397	0.345208	0.562374	4	76114786	3060	5.76806e-06	0.07246	0.00669607	20.6146	23.9566
Benign Prostatic Hyperplasia	CD24+ CD27+ %B cell	ebi-a-GCST90001417	rs10505439	T	C	-0.1852	0.0230744	0.0941	0.060488	0.0376797	0.540285	9.38102e-06	3657	8	0.04175	124662104	0.00535197	19.6667	22.4956
			rs10743163	A	G	-0.1205	-0.00781795	0.4035	0.337665	0.0190868	0.6821	2.20699e-06	3657	11	0.02541	11033950	0.00611191	22.4764	22.4956
			rs112294465	A	C	1.249	-0.0349277	0.0021	0.0171119	0.0698003	0.616797	7.44098e-06	3657	12	0.2784	123744082	0.00547366	20.1163	22.4956
			rs115405874	G	A	0.9325	-0.0229095	0.0037	0.0122852	0.0830241	0.782595	3.925e-06	3657	5	0.2017	119742816	0.00581072	21.3623	22.4956
			rs116844769	A	G	0.2482	0.0106961	0.0662	0.0367821	0.0483841	0.82504	1.064e-06	3657	14	0.05078	65713895	0.00649031	23.877	22.4956
			rs117004076	G	A	0.4553	0.0289409	0.0146	0.0191674	0.065966	0.660861	8.56091e-06	3657	14	0.1022	97702226	0.00539781	19.8361	22.4956
			rs145208372	A	G	-0.56	0.00881618	0.0097	0.0272324	0.0562043	0.875356	5.91003e-06	3657	1	0.1234	83678678	0.00559992	20.583	22.4956
			rs145442262	A	G	-0.2083	0.0770473	0.0906	0.018963	0.0682089	0.258654	1.15001e-06	3657	3	0.04276	186702869	0.00644717	23.7173	22.4956
			rs148702078	C	G	0.9264	-0.125907	0.0034	0.0234319	0.0600495	0.0360186	7.59906e-06	3657	6	0.2067	100574892	0.00546276	20.0761	22.4956
			rs265612	T	C	0.1143	-0.0373464	0.3411	0.326185	0.0193219	0.0532542	9.29608e-06	3657	12	0.02575	130112732	0.00535895	19.6925	22.4956
			rs35698683	G	A	-0.293	0.0265519	0.0447	0.0269123	0.05542	0.631866	8.17504e-07	3657	4	0.05931	11590243	0.00662927	24.3917	22.4956
			rs45608038	G	A	0.3527	-0.0549198	0.0421	0.0135462	0.0781036	0.481952	1.71002e-08	3657	2	0.0624	73679013	0.00866043	31.9304	22.4956
			rs4658141	C	T	-0.1269	0.0237062	0.3805	0.360525	0.0188232	0.20788	1.009e-06	3657	1	0.02592	89814066	0.00651165	23.9561	22.4956
			rs55710170	A	G	-0.1708	-0.0270737	0.1181	0.152828	0.0252359	0.28335	6.70595e-06	3657	3	0.03788	16416145	0.0055287	20.3197	22.4956
			rs62233948	T	C	-0.737	0.0469634	0.006	0.0246698	0.0581697	0.419463	7.48101e-06	3657	3	0.1643	7831627	0.00547207	20.1105	22.4956
			rs62459310	C	G	0.3676	-0.015635	0.022	0.0528809	0.0401349	0.696861	6.15205e-06	3657	7	0.08119	56242182	0.00557434	20.4884	22.4956
			rs681014	C	T	0.9614	-0.0359753	0.9966	0.992207	0.102507	0.725624	3.52298e-06	3657	5	0.207	140636323	0.00586393	21.5591	22.4956
			rs7221794	A	G	-0.1563	0.0526958	0.1574	0.191993	0.0239041	0.0274914	4.29903e-06	3657	17	0.03395	76979729	0.0057624	21.1837	22.4956
			rs72758947	G	A	-0.2365	0.070932	0.0641	0.120632	0.02793	0.0110969	3.67401e-06	3657	1	0.05101	207087053	0.00584361	21.4839	22.4956
			rs72844588	A	G	0.2066	-0.0469238	0.0913	0.153398	0.0250193	0.0607235	1.826e-06	3657	2	0.04322	138420154	0.00620956	22.8378	22.4956
			rs72944931	G	A	0.4657	0.0512156	0.0138	0.0153621	0.0737796	0.487575	9.91791e-06	3657	2	0.1052	178116262	0.0053301	19.5859	22.4956
			rs75766272	T	C	-0.4865	0.0662941	0.0201	0.0236879	0.0593394	0.263908	2.04899e-08	3657	1	0.08656	8009985	0.00856389	31.5714	22.4956
			rs76477280	G	A	0.4892	-0.0820774	0.0206	0.00196812	0.206123	0.690486	3.02803e-08	3657	13	0.08811	50147180	0.00835896	30.8095	22.4956
			rs77762131	C	G	0.2675	-0.0514933	0.045	0.0176779	0.0687098	0.453597	4.59896e-06	3657	14	0.05828	96205838	0.00572781	21.0558	22.4956
			rs9492229	C	T	0.2715	-0.0232079	0.9556	0.965542	0.0497211	0.64067	9.27705e-06	3657	6	0.06115	129409652	0.00536151	19.7019	22.4956
	CD20- %B cell	ebi-a-GCST90001419	rs111761453	T	G	0.2453	-0.0529335	0.0524	0.0328231	0.0504394	0.293972	137173666	0.05506	7	8.59904e-06	3658	0.00539671	19.8374	21.4235
			rs112180455	T	C	0.3316	-0.0437115	0.0299	0.0370473	0.0479035	0.36151	221466858	0.07326	2	6.19598e-06	3658	0.00556962	20.4766	21.4235
			rs118084343	G	A	-0.2663	-0.0612004	0.0547	0.0131353	0.0798542	0.443438	17687837	0.0544	11	1.02901e-06	3658	0.00650826	23.9501	21.4235
			rs140134875	A	C	-1.694	0.119517	0.0011	0.0178725	0.0684213	0.0806758	80306120	0.3528	15	1.639e-06	3658	0.00626322	23.0426	21.4235
			rs187723151	A	G	-0.9447	0.128515	0.004	0.00471084	0.130431	0.324471	242186219	0.1934	1	1.07999e-06	3658	0.00648049	23.8472	21.4235
			rs2107459	A	C	0.2021	-0.0792505	0.0853	0.0754042	0.0340552	0.0199591	74140113	0.04383	16	4.17503e-06	3658	0.00577869	21.2497	21.4235
			rs316122	C	G	0.2993	-0.0435535	0.0372	0.0884645	0.0318105	0.170951	93014071	0.06479	5	3.971e-06	3658	0.00579999	21.3285	21.4235
			rs3885787	C	A	0.2407	0.00296414	0.9422	0.935032	0.0366023	0.935456	92375948	0.05303	12	5.84494e-06	3658	0.00560049	20.5907	21.4235
			rs4244568	G	T	-0.1233	0.0298802	0.3414	0.385408	0.018963	0.115092	39319915	0.02622	15	2.67399e-06	3658	0.00600896	22.1016	21.4235
			rs4889373	G	A	-0.1372	0.0227524	0.7989	0.775856	0.0218669	0.29811	81747602	0.03051	16	7.06399e-06	3658	0.00549776	20.2109	21.4235
			rs57840701	C	A	0.4562	-0.00941579	0.015	0.0264672	0.0564949	0.867633	46686437	0.1004	20	5.65002e-06	3658	0.00561248	20.6351	21.4235
			rs58352426	A	G	0.1401	-0.0166426	0.2246	0.197106	0.0227574	0.464592	154090291	0.02947	3	2.07998e-06	3658	0.00614041	22.588	21.4235
			rs7265879	G	C	-0.2182	0.0238676	0.0778	0.065232	0.0366193	0.514545	6103341	0.04616	20	2.35798e-06	3658	0.00607141	22.3327	21.4235
			rs74786971	C	G	0.2235	-0.00803036	0.0645	0.0743251	0.0344513	0.815689	90909176	0.04952	4	6.60602e-06	3658	0.00553781	20.359	21.4235
			rs75368642	T	C	0.2118	0.0148	0.073	0.0817473	0.0327046	0.650883	150969808	0.04687	7	6.41904e-06	3658	0.00555138	20.4091	21.4235
			rs75951284	T	C	0.3083	0.0622839	0.0316	0.0468606	0.0427823	0.145439	187638796	0.06752	3	5.11105e-06	3658	0.00566722	20.8375	21.4235
			rs7875273	C	T	0.1137	-0.0195715	0.3779	0.45593	0.01819	0.281949	9023522	0.02506	9	5.83002e-06	3658	0.005596	20.5741	21.4235
			rs9270911	T	C	0.1364	-0.0335359	0.6083	0.584095	0.018326	0.0672552	32572202	0.02871	6	2.10499e-06	3658	0.00613263	22.5593	21.4235
			rs9477367	C	T	-0.1917	-0.0332013	0.9097	0.905128	0.03091	0.282766	17249496	0.04273	6	7.45899e-06	3658	0.00547207	20.116	21.4235
	CD20- AC	ebi-a-GCST90001421	rs111761453	T	G	0.249	-0.0529335	0.0524	0.0328231	0.0504394	0.293972	7	137173666	5.77006e-06	3657	0.05482	0.00560987	20.6197	21.7003
			rs116699251	A	G	-0.2732	0.0723883	0.0446	0.0169395	0.0707782	0.306427	5	142419461	3.24399e-06	3657	0.05861	0.00590636	21.716	21.7003
			rs12146943	A	G	-0.1127	-0.00481188	0.3704	0.364613	0.0190009	0.800079	13	21076875	6.50594e-06	3657	0.02495	0.00554837	20.3924	21.7003
			rs16936840	T	C	0.1881	-0.0496847	0.102	0.106702	0.0294175	0.0912293	11	19531128	3.49897e-06	3657	0.04049	0.0058668	21.5697	21.7003
			rs2102662	A	G	0.1274	-0.0143616	0.7447	0.702878	0.0202276	0.477703	7	56828069	9.77507e-06	3657	0.02877	0.00533349	19.5984	21.7003
			rs2212443	G	T	-0.1412	0.00843437	0.8048	0.798556	0.0226995	0.710216	11	88131197	6.07799e-06	3657	0.03117	0.00558008	20.5096	21.7003
			rs252298	A	G	0.1091	-0.000752924	0.5643	0.468877	0.0184354	0.967423	16	29232967	6.60998e-06	3657	0.02419	0.00553151	20.3301	21.7003
			rs2637364	C	T	-0.1164	-0.0159229	0.6221	0.563168	0.0182333	0.382507	17	32078878	3.75301e-06	3657	0.02513	0.00583251	21.4429	21.7003
			rs34625183	T	C	-0.1694	0.0354085	0.1154	0.0767888	0.0343341	0.302404	3	146097919	8.03397e-06	3657	0.03789	0.00543607	19.9774	21.7003
			rs38182	T	C	-0.1541	-0.00219253	0.1693	0.0752472	0.0345403	0.949386	7	15900650	3.21203e-06	3657	0.03305	0.00590967	21.7283	21.7003
			rs41494	T	A	1.728	-0.571427	0.999	0.998756	0.259619	0.0277345	5	9688280	6.26397e-06	3657	0.3819	0.00556722	20.4621	21.7003
			rs56736306	G	C	-0.1465	-0.0331046	0.1719	0.115097	0.0286345	0.247637	16	87840577	5.91602e-06	3657	0.03231	0.00559038	20.5477	21.7003
			rs57641238	C	G	-0.1546	-4.52275e-05	0.2252	0.166898	0.0244986	0.998527	2	75536553	1.47999e-07	3657	0.02937	0.00751983	27.6932	21.7003
			rs6008703	C	G	-0.1147	-0.00813764	0.3131	0.189965	0.0230513	0.724071	22	48837650	9.67409e-06	3657	0.02589	0.00533842	19.6167	21.7003
			rs6029245	C	T	0.3071	-0.0138667	0.0358	0.0328419	0.0508914	0.785256	20	39267990	3.23102e-06	3657	0.06585	0.00591218	21.7375	21.7003
			rs6052993	G	C	-0.1123	0.00288832	0.4371	0.42412	0.0187191	0.877374	20	4944838	5.17095e-06	3657	0.0246	0.00566626	20.8282	21.7003
			rs6482467	G	A	-0.1128	0.0166227	0.3646	0.375874	0.0186176	0.371937	10	25320223	9.72098e-06	3657	0.02546	0.0053389	19.6184	21.7003
			rs6586822	C	T	-0.1182	0.0021153	0.6508	0.663003	0.0193574	0.912984	8	19139514	4.34901e-06	3657	0.02568	0.00575985	21.1742	21.7003
			rs6712095	T	G	0.3592	0.0425526	0.0246	0.0308214	0.0520405	0.413539	2	205623497	6.32499e-06	3657	0.07943	0.00556105	20.4393	21.7003
			rs71431666	C	G	-0.1932	3.22254e-05	0.0946	0.0861626	0.032331	0.999205	14	95266847	3.49398e-06	3657	0.04158	0.005869	21.5778	21.7003
			rs74786971	C	G	0.2348	-0.00803036	0.0645	0.0743251	0.0344513	0.815689	4	90909176	2.031e-06	3657	0.04935	0.00615201	22.6248	21.7003
			rs77553819	C	G	-0.1249	-0.0193195	0.2863	0.211811	0.0221666	0.383448	13	24882401	3.51901e-06	3657	0.0269	0.00586061	21.5468	21.7003
			rs7773849	G	A	1.508	-0.192933	0.0018	0.0183222	0.0676167	0.00432634	6	128553518	8.31209e-08	3657	0.2808	0.00782478	28.8251	21.7003
			rs9273241	T	C	0.177	-0.0392157	0.5975	0.608317	0.0185063	0.0340871	6	32614025	3.17001e-07	3657	0.03455	0.00712557	26.2309	21.7003
	IgD- CD38dim AC	ebi-a-GCST90001438	rs115414430	G	C	0.3388	-0.0295392	0.0286	0.0338141	0.0500828	0.555319	2	0.07271	3.29102e-06	36720835	3656	0.00590365	21.7001	22.4115
			rs11653761	T	G	-0.1121	0.00750634	0.592	0.620093	0.0186193	0.686839	17	0.02405	3.28897e-06	2716535	3656	0.00590747	21.7142	22.4115
			rs117605782	A	G	0.8913	-0.0625309	0.0034	0.0212157	0.062338	0.315815	18	0.1987	7.486e-06	46442174	3656	0.00547346	20.1101	22.4115
			rs141352577	T	C	0.3656	-0.0481676	0.0235	0.015087	0.0746128	0.518559	3	0.07671	1.95501e-06	8492010	3656	0.00617465	22.7023	22.4115
			rs149006488	G	C	-0.1579	0.0423797	0.1496	0.192995	0.0231646	0.0673245	11	0.03413	3.83804e-06	67523715	3656	0.00582037	21.3921	22.4115
			rs1519524	A	T	0.141	0.0259597	0.2246	0.269683	0.0205496	0.206493	2	0.02892	1.12499e-06	136934125	3656	0.00645983	23.7577	22.4115
			rs16925715	C	T	-0.1298	0.0294277	0.2824	0.258266	0.020554	0.152222	10	0.02698	1.556e-06	53772842	3656	0.00629098	23.1328	22.4115
			rs192544457	A	G	0.8492	-0.116362	0.006	0.0303682	0.0547666	0.0336117	13	0.1563	5.91698e-08	42337460	3656	0.00800946	29.5029	22.4115
			rs4936106	G	C	0.3309	-0.0422993	0.0289	0.0232503	0.0596817	0.47848	11	0.07134	3.62602e-06	130360402	3656	0.00585023	21.5025	22.4115
			rs533086	G	A	-0.119	0.0136867	0.7021	0.732003	0.0202999	0.500168	19	0.02614	5.45306e-06	16411841	3656	0.00563666	20.7131	22.4115
			rs60035843	G	A	0.1277	0.0163522	0.2382	0.314318	0.0194805	0.401239	15	0.02849	7.63801e-06	69123222	3656	0.00546526	20.0798	22.4115
			rs73178168	T	C	0.1583	0.0188302	0.1703	0.069304	0.0359426	0.600352	13	0.03258	1.23501e-06	47809629	3656	0.00641591	23.5951	22.4115
			rs73185679	C	T	0.1715	0.0116178	0.1041	0.0830276	0.0335146	0.728856	3	0.0387	9.56093e-06	186485863	3656	0.00534286	19.6277	22.4115
			rs7595246	C	T	0.14	-0.0206641	0.1893	0.247815	0.0210782	0.326911	2	0.03035	4.08602e-06	238554657	3656	0.00578645	21.2667	22.4115
			rs77848220	T	C	0.405	-0.112406	0.0219	0.0127318	0.0800707	0.16037	1	0.08232	9.04191e-07	61251434	3656	0.00657699	24.1914	22.4115
			rs7840395	G	A	-0.1267	0.0155955	0.5715	0.471725	0.0180333	0.38714	8	0.02425	1.85498e-07	144984956	3656	0.00741127	27.283	22.4115
			rs78893742	A	G	0.6139	0.0854333	0.0081	0.0243022	0.0583135	0.142902	20	0.1321	3.47696e-06	36100011	3656	0.00587253	21.585	22.4115
			rs79407211	T	C	-0.1927	0.0126891	0.0886	0.064778	0.0365257	0.728289	13	0.04286	7.15303e-06	109119262	3656	0.00549868	20.2033	22.4115
			rs9520836	G	A	0.1117	-0.00510779	0.5044	0.229743	0.0217145	0.814034	13	0.02394	3.14398e-06	108957063	3656	0.00591934	21.7581	22.4115
	CD20- %lymphocyte	ebi-a-GCST90001443	rs11662133	C	T	0.1453	0.00662478	0.1705	0.192632	0.0236135	0.779055	3657	18	74434633	6.52199e-06	0.03219	0.00554053	20.3635	21.6594
			rs12432015	C	T	-0.1712	0.0231344	0.118	0.144797	0.0256894	0.367832	3657	14	49052782	4.56899e-06	0.0373	0.00572757	21.0549	21.6594
			rs13244540	T	G	0.2658	-0.0203228	0.0447	0.0674328	0.0359383	0.57174	3657	7	151002534	6.37602e-06	0.0588	0.00555662	20.4229	21.6594
			rs147937648	T	C	-0.7403	-0.0593044	0.0059	0.0100315	0.0912555	0.515775	3657	12	82008771	3.01703e-06	0.1583	0.00594483	21.8583	21.6594
			rs186229706	T	G	0.4826	-0.113018	0.0142	0.0256262	0.0572707	0.0484509	3657	4	2029089	3.96598e-06	0.1045	0.00579818	21.3159	21.6594
			rs186355283	T	C	0.6312	-0.012499	0.0077	0.0251653	0.0576971	0.828496	3657	20	46615708	8.27104e-06	0.1414	0.00541939	19.9158	21.6594
			rs252294	C	G	0.1079	0.00226591	0.5648	0.531021	0.0184312	0.902156	3657	16	29235533	8.41395e-06	0.02418	0.0054156	19.9018	21.6594
			rs34313582	A	C	-0.1598	-0.0277622	0.138	0.159453	0.0245973	0.259037	3657	8	84919811	5.39598e-06	0.03507	0.00564545	20.7513	21.6594
			rs34625183	T	C	-0.1695	0.0354085	0.1154	0.0767888	0.0343341	0.302404	3657	3	146097919	7.90606e-06	0.03789	0.00544246	20.001	21.6594
			rs38201	A	T	-0.1242	-0.0150952	0.2594	0.192752	0.023128	0.513963	3657	7	15911408	8.96706e-06	0.02794	0.00537434	19.7494	21.6594
			rs4244568	G	T	-0.1244	0.0298802	0.3414	0.385408	0.018963	0.115092	3657	15	39319915	1.98701e-06	0.02611	0.006169	22.6876	21.6594
			rs4647601	A	C	0.1097	0.0359492	0.4584	0.481792	0.0189275	0.0575236	3657	4	185570032	7.83303e-06	0.02451	0.0054479	20.0212	21.6594
			rs4782702	G	A	0.4085	0.00738576	0.9802	0.962064	0.047529	0.87651	3657	16	85477299	3.145e-06	0.0875	0.00592465	21.7836	21.6594
			rs6052993	G	C	-0.1132	0.00288832	0.4371	0.42412	0.0187191	0.877374	3657	20	4944838	4.25197e-06	0.02459	0.00576158	21.1806	21.6594
			rs6712095	T	G	0.3643	0.0425526	0.0246	0.0308214	0.0520405	0.413539	3657	2	205623497	4.70901e-06	0.07946	0.00571488	21.0079	21.6594
			rs72791978	T	A	0.5621	-0.046117	0.01	0.00746641	0.105357	0.661588	3657	5	108070072	7.85001e-06	0.1256	0.00544692	20.0175	21.6594
			rs72825207	A	T	0.513	-0.116023	0.0149	0.0183087	0.0673764	0.0850681	3657	10	62909955	1.37899e-06	0.1061	0.00635202	23.365	21.6594
			rs75951284	T	C	0.3067	0.0622839	0.0316	0.0468606	0.0427823	0.145439	3657	3	187638796	6.11801e-06	0.06772	0.0055775	20.5001	21.6594
			rs77553819	C	G	-0.1257	-0.0193195	0.2863	0.211811	0.0221666	0.383448	3657	13	24882401	2.99999e-06	0.02688	0.00594426	21.8562	21.6594
			rs7773849	G	A	1.534	-0.192933	0.0018	0.0183222	0.0676167	0.00432634	3657	6	128553518	5.81099e-08	0.2821	0.00802088	29.5534	21.6594
			rs9273241	T	C	0.179	-0.0392157	0.5975	0.608317	0.0185063	0.0340871	3657	6	32614025	1.60801e-07	0.0341	0.00747846	27.5397	21.6594
	CD86+ plasmacytoid DC %DC	ebi-a-GCST90001467	rs10170363	T	C	0.1318	-0.0116534	0.2944	0.360115	0.0193914	0.547867	9.80189e-07	0.02687	2	15272805	3410	0.00700628	24.0459	24.5017
			rs11166208	A	G	-1.201	-0.0981317	0.0021	0.00749778	0.105892	0.354077	9.93802e-06	0.2713	1	99738054	3410	0.00571404	19.5854	24.5017
			rs11231693	A	G	-0.2631	0.011801	0.0554	0.0536811	0.0398723	0.767252	1.44601e-06	0.05451	11	63862612	3410	0.00678544	23.2828	24.5017
			rs112496823	C	A	0.1585	0.0373379	0.1771	0.101295	0.0299148	0.211979	1.72001e-06	0.03308	17	33829583	3410	0.00668743	22.9442	24.5017
			rs116872766	C	G	-0.9025	-0.00958091	0.0045	0.0102979	0.0898392	0.915071	7.20195e-07	0.1818	8	77883134	3410	0.00717505	24.6293	24.5017
			rs117919713	G	C	0.2457	0.0247396	0.0588	0.0204836	0.0638231	0.698291	6.553e-06	0.05442	9	77145787	3410	0.00594224	20.3722	24.5017
			rs11811863	T	C	-0.1537	0.00355727	0.2186	0.168583	0.0241347	0.882822	6.62598e-07	0.03086	1	247577856	3410	0.00722194	24.7914	24.5017
			rs11852100	C	A	0.2436	0.0142911	0.0587	0.038291	0.0468799	0.760484	8.60696e-06	0.05467	14	36478046	3410	0.0057887	19.8427	24.5017
			rs12311260	G	C	0.2649	0.0111403	0.0501	0.13393	0.0266082	0.675451	4.38399e-06	0.0576	12	18094072	3410	0.00616424	21.138	24.5017
			rs139557155	G	A	0.277	0.245968	0.0578	0.00757181	0.104863	0.0189958	3.92799e-07	0.05451	9	77583476	3410	0.00751582	25.8079	24.5017
			rs140090913	A	G	-1.154	0.239417	0.0028	0.00448167	0.136202	0.0787812	2.174e-06	0.2432	8	18584959	3410	0.00655952	22.5024	24.5017
			rs150206669	G	C	-0.4931	-0.112664	0.0125	0.0122065	0.0829994	0.174651	8.45493e-06	0.1106	18	66297295	3410	0.00579537	19.8657	24.5017
			rs1915087	C	T	0.1569	0.0192859	0.2025	0.29476	0.0207404	0.352437	3.84601e-07	0.03084	3	121838791	3410	0.00753319	25.868	24.5017
			rs2955695	A	T	-0.1122	-0.0152315	0.4499	0.4357	0.0190567	0.424132	5.78203e-06	0.0247	15	35034619	3410	0.00601475	20.6223	24.5017
			rs34692286	C	G	-0.114	-0.00155617	0.3865	0.351754	0.0188994	0.934377	9.75102e-06	0.02574	13	28137152	3410	0.00571936	19.6037	24.5017
			rs3845548	T	C	-0.2739	-0.0221002	0.2345	0.113486	0.0285068	0.438185	1.98381e-20	0.02938	1	161507448	3410	0.024854	86.8612	24.5017
			rs513617	T	C	0.1173	0.0149564	0.3594	0.316339	0.0195702	0.444722	9.1939e-06	0.0264	1	34413398	3410	0.00575608	19.7303	24.5017
			rs55732541	C	T	-0.186	0.0280804	0.1062	0.100425	0.0308593	0.36285	7.12e-06	0.04137	9	8370207	3410	0.00589296	20.2023	24.5017
			rs55966096	C	T	-0.1321	-0.0371357	0.3085	0.286085	0.0200168	0.0635638	1.36101e-06	0.02729	8	4474949	3410	0.00682449	23.4177	24.5017
			rs61852527	G	A	-0.2768	0.0490321	0.0648	0.030399	0.0526029	0.351275	5.53694e-08	0.05083	10	90380589	3410	0.00862139	29.6372	24.5017
			rs62131897	C	G	-0.8171	-0.13185	0.0047	0.0216356	0.0624478	0.0347412	8.85299e-06	0.1836	19	10622478	3410	0.00577478	19.7948	24.5017
			rs6463191	A	G	-0.1275	0.00704693	0.3198	0.417713	0.0183496	0.70095	1.68702e-06	0.02658	7	43492179	3410	0.00670248	22.9962	24.5017
			rs66967216	A	G	-0.3759	-0.150506	0.0265	0.00543755	0.123876	0.224376	1.76799e-06	0.07853	2	190942111	3410	0.00667438	22.8991	24.5017
			rs6930632	T	C	-0.1504	-0.00224872	0.1789	0.289845	0.0200125	0.910533	3.80803e-06	0.03249	6	155772981	3410	0.00624484	21.4162	24.5017
			rs71381356	C	T	-0.2097	-0.0354425	0.0845	0.0707811	0.0360241	0.325186	3.176e-06	0.04494	17	49908577	3410	0.00634471	21.7609	24.5017
			rs72810797	T	C	-0.4408	-0.0746233	0.0172	0.0415358	0.0449588	0.0969518	5.27898e-06	0.09664	10	30336672	3410	0.0060642	20.7929	24.5017
			rs75070627	C	T	0.9606	0.030989	0.0037	0.0150995	0.0738778	0.674878	1.73201e-06	0.2005	15	96560797	3410	0.00668634	22.9404	24.5017
			rs78379738	G	T	0.3227	-0.0807666	0.0364	0.010049	0.0907667	0.373559	2.34202e-06	0.06823	5	148318809	3410	0.00651708	22.3559	24.5017
			rs9513487	G	T	0.131	-0.0214559	0.326	0.381213	0.0187077	0.251423	1.065e-06	0.0268	13	99428046	3410	0.00695803	23.8791	24.5017
			rs9607320	T	C	0.1192	-0.00562364	0.6037	0.433503	0.0184538	0.760563	3.67198e-06	0.02572	22	22202164	3410	0.00625935	21.4662	24.5017
	CD25hi CD45RA- CD4 not Treg %T cell	ebi-a-GCST90001512	rs11579717	A	G	-1.078	-0.041283	0.0044	0.0441456	0.0440369	0.348521	1	0.1911	3437	1.83202e-08	199999121	0.00917348	31.8027	24.8471
			rs116794175	C	T	-0.9442	0.147764	0.0042	0.00217887	0.200137	0.460322	1	0.197	3437	1.72302e-06	194010208	0.00663931	22.9585	24.8471
			rs116928928	C	T	-0.2908	-0.0171087	0.0407	0.0119751	0.0834055	0.837473	11	0.06523	3437	8.531e-06	32030595	0.00574924	19.8628	24.8471
			rs117614870	T	C	0.6334	0.0152377	0.0084	0.0133649	0.0785999	0.846282	17	0.1416	3437	7.92392e-06	63857170	0.00578801	19.9976	24.8471
			rs12006014	A	G	0.183	0.0294907	0.1158	0.172954	0.0239354	0.217914	9	0.03935	3437	3.422e-06	20160505	0.00625329	21.6152	24.8471
			rs12325554	C	G	0.4724	0.026209	0.0147	0.0477356	0.0422812	0.535341	16	0.1047	3437	6.57295e-06	84053417	0.00588819	20.3457	24.8471
			rs12374668	C	T	-0.1651	-0.0346224	0.1373	0.140549	0.0263247	0.18844	6	0.03674	3437	7.27093e-06	100229605	0.00584107	20.1819	24.8471
			rs12458491	T	A	0.4275	-0.0168937	0.0188	0.0654106	0.0367205	0.645472	18	0.09269	3437	4.12601e-06	35307820	0.00615102	21.2595	24.8471
			rs12926701	T	G	-0.2786	0.0163849	0.0454	0.0487332	0.0423191	0.698626	16	0.06176	3437	6.67606e-06	24473291	0.00588579	20.3374	24.8471
			rs139048853	C	T	-0.2433	-0.108865	0.0646	0.0167379	0.07005	0.12016	4	0.05164	3437	2.56201e-06	69570859	0.00641706	22.185	24.8471
			rs143283244	A	G	-2.27	0.036301	0.0006	0.00621323	0.116336	0.755014	15	0.4951	3437	4.701e-06	94643151	0.00607908	21.0094	24.8471
			rs147838148	G	T	-2.169	-0.200863	0.0006	0.00523672	0.125126	0.10843	22	0.4881	3437	9.0849e-06	47814108	0.0057126	19.7355	24.8471
			rs148871284	T	C	0.3269	-0.038863	0.0343	0.0159407	0.0724017	0.591428	20	0.07002	3437	3.14702e-06	15546558	0.00630174	21.7838	24.8471
			rs149406003	A	G	-0.2579	-0.216796	0.0499	0.0124111	0.0811698	0.00756487	13	0.05719	3437	6.73302e-06	101206935	0.00588194	20.324	24.8471
			rs151238138	A	G	-0.3506	-0.00474635	0.0301	0.0180192	0.0678246	0.94421	2	0.07797	3437	7.14694e-06	171484062	0.00584846	20.2077	24.8471
			rs1558501	C	G	-0.1391	-0.0122714	0.2518	0.415144	0.0183991	0.5048	4	0.02923	3437	2.037e-06	55482148	0.00654583	22.6331	24.8471
			rs17666424	A	G	0.212	-0.0270316	0.0912	0.16578	0.0244192	0.268302	1	0.04507	3437	2.65797e-06	159187530	0.00639632	22.1128	24.8471
			rs183422804	G	A	-0.8361	-0.124419	0.0049	0.0241489	0.0581934	0.0325144	8	0.1835	3437	5.38295e-06	90678452	0.00600412	20.7487	24.8471
			rs2004605	T	C	0.1253	-0.00272122	0.35	0.282525	0.0205634	0.894721	9	0.02686	3437	3.19198e-06	37391292	0.00629172	21.7489	24.8471
			rs2702579	T	C	-0.2771	-0.0263417	0.049	0.0614512	0.0375159	0.482587	18	0.05782	3437	1.72302e-06	71659838	0.00663812	22.9543	24.8471
			rs419099	G	A	-0.1371	-0.0368691	0.2912	0.435456	0.0181974	0.0427581	5	0.02955	3437	3.61002e-06	102089442	0.00622399	21.5133	24.8471
			rs4497244	A	G	-1.396	0.00824039	0.0033	0.0206596	0.063244	0.896333	1	0.2116	3437	4.85736e-11	197997953	0.0125053	43.4997	24.8471
			rs4726924	T	C	0.1125	-0.0329704	0.4594	0.426955	0.0186859	0.0776558	7	0.02498	3437	6.90399e-06	147873501	0.00586658	20.2706	24.8471
			rs6131700	C	G	-0.329	0.00203344	0.031	0.0167248	0.0711384	0.977196	20	0.07435	3437	9.9211e-06	15742230	0.00566478	19.5694	24.8471
			rs61839660	T	C	0.5758	0.0288099	0.0543	0.0986025	0.0303098	0.341852	10	0.05532	3437	5.32353e-25	6094697	0.0305578	108.275	24.8471
			rs67691565	A	G	-0.165	0.00821868	0.134	0.153068	0.0251899	0.744221	20	0.03686	3437	7.89605e-06	52169857	0.00579633	20.0265	24.8471
			rs6771179	G	C	-0.119	-0.0314455	0.5601	0.531538	0.0180603	0.0816593	3	0.02542	3437	2.94897e-06	14769598	0.00633582	21.9023	24.8471
			rs6912413	G	C	-0.1789	0.0294907	0.1263	0.133793	0.0264951	0.265681	6	0.03881	3437	4.17503e-06	22960927	0.00614437	21.2364	24.8471
			rs6926235	G	A	-0.1352	-0.0252372	0.2205	0.138136	0.0264946	0.340823	6	0.0303	3437	8.40098e-06	11130482	0.00575944	19.8983	24.8471
			rs76694846	G	C	0.3552	0.0111993	0.0276	0.0614866	0.0375669	0.765614	15	0.07836	3437	6.01298e-06	90197310	0.00594277	20.5355	24.8471
			rs79327855	T	C	-1.731	-0.076776	0.0009	0.00974619	0.0907171	0.397372	3	0.3896	3437	9.11108e-06	144158111	0.0057107	19.7289	24.8471
	CD33- HLA DR- AC	ebi-a-GCST90001522	rs116851051	C	T	-0.648	0.0314596	0.014	0.00774867	0.102959	0.759943	0.1415	15544052	20	4.97096e-06	1858	0.0111614	20.9493	21.813
			rs117195035	T	C	0.2769	-0.0524046	0.0778	0.0372615	0.0473094	0.267992	0.06232	72338465	18	9.36893e-06	1858	0.0105137	19.7207	21.813
			rs1205315	G	A	-0.1664	-0.0456508	0.3114	0.238319	0.021147	0.0308708	0.03605	54838294	19	4.19498e-06	1858	0.011337	21.2828	21.813
			rs12276131	A	G	-0.1585	-0.0254645	0.5081	0.500323	0.018027	0.157781	0.03347	4839164	11	2.34898e-06	1858	0.0119259	22.4016	21.813
			rs144148395	A	G	-0.3475	-0.000775781	0.0576	0.108796	0.0292045	0.978808	0.07666	38761057	10	6.20798e-06	1858	0.0109383	20.526	21.813
			rs145308006	G	A	-0.8101	-0.0911031	0.0102	0.00997355	0.0907928	0.31566	0.1738	103221111	6	3.37303e-06	1858	0.011558	21.7025	21.813
			rs145397048	G	A	0.505	0.162406	0.0223	0.0228315	0.0601903	0.00697135	0.1123	101739270	14	7.30601e-06	1858	0.0107665	20.2002	21.813
			rs145540967	G	C	-1.312	0.0167065	0.0038	0.0327671	0.0505104	0.740831	0.2783	31193989	19	2.60699e-06	1858	0.0118204	22.2011	21.813
			rs150206406	T	A	0.6723	0.0925411	0.0135	0.00777493	0.10253	0.366752	0.1447	35502118	18	3.61002e-06	1858	0.0114849	21.5636	21.813
			rs17644026	T	C	-0.27	-0.0546573	0.0845	0.104282	0.0295277	0.0641626	0.05948	53828606	4	5.98095e-06	1858	0.0109686	20.5834	21.813
			rs2893591	A	G	0.2146	-0.00275625	0.1534	0.174435	0.0241671	0.909198	0.04597	105343363	7	3.26099e-06	1858	0.0115931	21.7692	21.813
			rs55867246	A	G	-0.3044	-0.0607566	0.0635	0.0533476	0.0402656	0.131325	0.06772	54236212	14	7.35902e-06	1858	0.0107575	20.1831	21.813
			rs59118111	C	G	-0.4264	-0.0270157	0.0371	0.108723	0.0290235	0.351946	0.08487	4044791	1	5.56506e-07	1858	0.0134035	25.215	21.813
			rs7079561	A	G	0.3739	0.0103366	0.9553	0.855338	0.0256215	0.686629	0.08181	128153755	10	5.19996e-06	1858	0.0111172	20.8656	21.813
			rs72826499	T	C	-0.309	-0.0491458	0.0667	0.108687	0.0289657	0.0897552	0.06772	19014908	6	5.37898e-06	1858	0.0110815	20.7977	21.813
			rs77571541	C	T	-0.6084	-0.0622176	0.0159	0.0354632	0.048699	0.201393	0.1367	84165036	16	9.05691e-06	1858	0.0105485	19.7867	21.813
			rs930273	T	C	-0.2339	-0.0302226	0.8819	0.844125	0.0250402	0.227447	0.05139	10659768	3	5.671e-06	1858	0.0110266	20.6936	21.813
			rs9916257	T	G	-0.1904	0.0240947	0.5737	0.441752	0.0182059	0.185683	0.03354	33797371	17	1.591e-08	1858	0.0170488	32.1914	21.813
	Mo MDSC AC	ebi-a-GCST90001530	rs10082958	T	A	0.2114	-0.00538421	0.858	0.759976	0.0213295	0.800708	89653407	0.04759	12	9.40806e-06	1855	0.0105254	19.7111	38.1244
			rs10458377	G	A	-0.2164	0.0530554	0.8423	0.907967	0.0323514	0.101011	226154277	0.04679	1	3.992e-06	1855	0.0113995	21.3668	38.1244
			rs11112649	C	G	-0.1727	0.0246108	0.2984	0.247789	0.0209216	0.23946	106064969	0.03637	12	2.20201e-06	1855	0.012009	22.5232	38.1244
			rs112611150	T	C	-0.3141	0.0115735	0.0652	0.0307348	0.0519724	0.82378	186897	0.06753	7	3.54797e-06	1855	0.0115282	21.611	38.1244
			rs12082268	C	T	0.485	-0.0371955	0.0245	0.0244345	0.0582136	0.522856	217288095	0.1082	1	7.84693e-06	1855	0.0107153	20.0706	38.1244
			rs12736179	T	C	-0.1687	-0.0302316	0.3032	0.129932	0.0278337	0.277412	20887141	0.03599	1	2.96203e-06	1855	0.011706	21.9482	38.1244
			rs12885009	A	C	-0.1714	-0.0271644	0.6873	0.687706	0.0195522	0.164733	85063049	0.03654	14	2.92698e-06	1855	0.0117225	21.9794	38.1244
			rs1354106	G	T	-0.4306	0.0157809	0.2237	0.35362	0.0190744	0.408048	51737991	0.03825	19	1.71712e-28	1855	0.06395	126.595	38.1244
			rs147643522	C	T	1.28	-0.28475	0.0035	0.00530028	0.124284	0.0219566	185678332	0.2755	3	3.62502e-06	1855	0.0115029	21.563	38.1244
			rs1800973	A	C	0.3114	-0.0130595	0.0806	0.0618583	0.0373038	0.726274	69744014	0.06087	12	3.45398e-07	1855	0.0139124	26.1434	38.1244
			rs2071473	T	C	-0.2405	0.0587769	0.3892	0.328848	0.0191962	0.00219939	32782605	0.03772	6	2.298e-10	1855	0.0214451	40.6086	38.1244
			rs3007125	T	C	0.2011	-0.0228185	0.1644	0.175063	0.0237514	0.336692	47267652	0.04408	14	5.40306e-06	1855	0.0110956	20.7909	38.1244
			rs7757733	A	G	-0.1533	-0.00238275	0.5245	0.63839	0.018819	0.899246	5580339	0.03286	6	3.32797e-06	1855	0.0115968	21.7411	38.1244
			rs78949787	T	C	0.1531	-0.0237894	0.5539	0.539348	0.018867	0.207347	51591138	0.03336	19	4.72096e-06	1855	0.0112267	21.0392	38.1244
			rs80032720	A	G	-0.4389	-0.0866365	0.0749	0.0126266	0.0801346	0.279636	32384933	0.06992	6	4.314e-10	1855	0.0207996	39.3604	38.1244
			rs9270591	T	C	0.4161	-0.0638881	0.5755	0.533089	0.0182176	0.000453303	32561424	0.03887	6	5.45632e-26	1855	0.0581821	114.472	38.1244
			rs9271768	G	A	0.3668	0.0468156	0.4372	0.390831	0.0190952	0.0142184	32594188	0.03985	6	8.9929e-20	1855	0.043678	84.6318	38.1244
			rs9792404	A	G	0.1972	-0.0235129	0.1717	0.124576	0.0274273	0.391288	8429048	0.04398	9	7.76104e-06	1855	0.010722	20.0833	38.1244
	Lymphocyte AC	ebi-a-GCST90001601	rs10040274	A	G	0.1212	-0.0100682	0.2684	0.160732	0.0246667	0.68315	5	3653	8.59607e-06	114822737	0.02719	0.0054098	19.8586	22.4081
			rs10410390	C	T	0.1125	0.0162136	0.5865	0.56592	0.0182965	0.375534	19	3653	7.13493e-06	54603419	0.02503	0.00549969	20.1904	22.4081
			rs112839163	A	T	-0.5037	-0.000707102	0.0131	0.0244838	0.058423	0.990343	20	3653	7.69502e-07	14708666	0.1017	0.00667031	24.5168	22.4081
			rs115885535	C	G	-0.8695	-0.0174535	0.0038	0.0234844	0.0597085	0.770049	4	3653	9.75506e-06	99705681	0.1963	0.00534223	19.6092	22.4081
			rs11702153	T	C	0.1591	0.0076429	0.4347	0.339293	0.0189497	0.686708	21	3653	5.75997e-06	14911701	0.03503	0.0056152	20.6168	22.4081
			rs117336432	T	C	-1.537	-0.0787938	0.0011	0.0127603	0.0806191	0.328392	20	3653	4.70695e-06	62523193	0.3352	0.00572266	21.0137	22.4081
			rs11850806	G	T	-0.6792	-0.104795	0.0083	0.0197334	0.0649713	0.106756	14	3653	2.34299e-07	78669137	0.1311	0.00729392	26.8258	22.4081
			rs12417637	G	A	0.1866	0.0165744	0.1068	0.0992414	0.0306572	0.588758	11	3653	3.85097e-06	128303735	0.04033	0.00582612	21.3958	22.4081
			rs142551447	G	C	0.2811	-0.0754422	0.0387	0.0205692	0.0632051	0.232631	16	3653	8.66303e-06	28203694	0.06311	0.00540161	19.8284	22.4081
			rs17824379	G	A	-1.046	0.089248	0.0027	0.0102345	0.0895046	0.3187	3	3653	4.02903e-06	5810961	0.2266	0.0057992	21.2964	22.4081
			rs2797531	A	G	0.1303	-0.0107585	0.7446	0.826897	0.0238882	0.652443	1	3653	5.87706e-06	111173494	0.02871	0.005607	20.5866	22.4081
			rs55802874	G	A	0.1317	0.0045832	0.2275	0.280288	0.0203064	0.821433	7	3653	8.15493e-06	55923072	0.02947	0.00543743	19.9606	22.4081
			rs597808	G	A	-0.1543	-0.0330916	0.5363	0.516061	0.0180744	0.0671232	12	3653	9.39399e-09	111973358	0.02682	0.0089794	33.0808	22.4081
			rs6942586	A	G	-0.1163	0.0141777	0.6393	0.583001	0.0193107	0.462836	7	3653	5.96499e-06	36530276	0.02565	0.00559626	20.5469	22.4081
			rs72960548	C	T	0.2319	0.0773448	0.073	0.0656392	0.0363619	0.0334133	6	3653	2.073e-06	127873865	0.04877	0.0061513	22.5974	22.4081
			rs7302662	C	T	-0.4219	-0.178243	0.017	0.0172335	0.0696896	0.0105377	12	3653	6.74202e-06	129172288	0.09359	0.00553224	20.3106	22.4081
			rs79508330	T	C	-0.3326	-0.0899129	0.0281	0.0188665	0.0662519	0.174737	16	3653	4.71303e-06	86445957	0.07255	0.00572043	21.0054	22.4081
			rs9271629	A	C	0.1945	0.00355423	0.7416	0.819422	0.0234122	0.879336	6	3653	1.646e-08	32591976	0.03437	0.0086904	32.0068	22.4081
			rs941767	G	A	-0.1772	-0.07	0.8901	0.883294	0.0281747	0.0129734	14	3653	6.11195e-06	91864872	0.03912	0.00558531	20.5065	22.4081
	CD28- CD8dim AC	ebi-a-GCST90001663	rs10107063	C	T	-0.6397	0.0491366	0.0091	0.0107826	0.0865606	0.570269	0.1366	3408	2.93697e-06	8	123562235	0.0063939	21.9178	22.895
			rs10772894	G	A	-0.2226	0.00149881	0.0753	0.0578253	0.0384226	0.968884	0.04792	3408	3.52996e-06	12	16263287	0.00629182	21.5656	22.895
			rs111273508	A	G	0.5414	0.159207	0.0117	0.0235104	0.0601017	0.0080742	0.118	3408	4.622e-06	6	25330739	0.00613901	21.0386	22.895
			rs111748563	G	A	0.2783	0.0326088	0.0503	0.0341814	0.0507091	0.520187	0.05843	3408	1.992e-06	19	17901533	0.00661262	22.6725	22.895
			rs115125396	C	T	0.2114	-0.0111837	0.0855	0.0550002	0.0398125	0.778781	0.04624	3408	4.99701e-06	2	147306619	0.00609564	20.8891	22.895
			rs115695595	T	A	-0.243	-0.00457913	0.0625	0.0499098	0.0416301	0.912413	0.05333	3408	5.36303e-06	6	45300097	0.00605525	20.7498	22.895
			rs12185529	A	G	0.3958	-0.00402226	0.0235	0.0711318	0.035645	0.910156	0.08382	3408	2.427e-06	19	3059754	0.00650017	22.2844	22.895
			rs12204116	C	T	-0.1732	-0.0269614	0.1389	0.232604	0.0213585	0.206831	0.03742	3408	3.82199e-06	6	91469768	0.00624694	21.4108	22.895
			rs12986962	G	A	-0.1568	-0.0407454	0.2826	0.372348	0.0187827	0.0300596	0.0284	3408	3.58501e-08	2	111808558	0.0088652	30.465	22.895
			rs13207893	C	T	-0.1446	-0.00373191	0.2961	0.0825378	0.0327711	0.909334	0.0314	3408	4.27799e-06	6	32586922	0.0061842	21.1945	22.895
			rs139090356	G	A	0.9354	-0.0706527	0.004	0.00819032	0.0996057	0.478123	0.2026	3408	4.03097e-06	2	7451357	0.00621596	21.304	22.895
			rs139249541	G	A	0.4038	-0.05775	0.0314	0.0117853	0.0842133	0.492865	0.07526	3408	8.62005e-08	6	102294761	0.00837629	28.7706	22.895
			rs142837365	G	A	-0.8597	-0.000576045	0.0044	0.0172526	0.0690903	0.993348	0.1898	3408	6.14002e-06	22	41271935	0.00598405	20.5044	22.895
			rs35947132	A	G	0.2001	-0.00871565	0.0942	0.0397807	0.0463778	0.850934	0.04379	3408	5.05697e-06	10	72360387	0.00608964	20.8684	22.895
			rs483239	T	C	-0.128	-0.0444697	0.2931	0.171628	0.0238942	0.0627295	0.02872	3408	8.56604e-06	10	96989103	0.00579465	19.8516	22.895
			rs535307	G	A	-0.1242	-0.0498511	0.636	0.688104	0.0198836	0.0121709	0.02643	3408	2.72898e-06	7	105345398	0.0064379	22.0696	22.895
			rs58745116	A	G	0.1662	0.0134529	0.5219	0.392831	0.0184924	0.46693	0.02565	3408	1.05201e-10	17	33803592	0.0121694	41.9597	22.895
			rs626030	G	T	0.3043	0.0272765	0.9607	0.889934	0.0293399	0.352542	0.06645	3408	4.81504e-06	7	51947089	0.00611576	20.9584	22.895
			rs7152367	A	G	0.4723	0.0217641	0.0161	0.0518299	0.0404269	0.59033	0.09988	3408	2.35201e-06	14	66292007	0.00651837	22.3472	22.895
			rs7448311	C	T	-0.1263	-0.0173126	0.3703	0.327531	0.0192504	0.368472	0.02665	3408	2.21998e-06	5	95643248	0.00654726	22.4469	22.895
			rs75436543	T	C	-1.111	0.0875727	0.0025	0.0152257	0.0740223	0.236786	0.2476	3408	7.46002e-06	1	239777743	0.00587312	20.122	22.895
			rs76396396	A	T	0.5035	-0.0179571	0.0135	0.0224691	0.0606403	0.767135	0.1114	3408	6.40693e-06	7	17214739	0.00595845	20.4161	22.895
			rs79122093	G	A	0.3929	-0.00199202	0.029	0.0244201	0.0584687	0.972821	0.07727	3408	3.86803e-07	6	101593157	0.0075294	25.8397	22.895
			rs7937886	T	G	-0.1279	0.00644815	0.3787	0.31804	0.0193516	0.738976	0.02659	3408	1.57899e-06	11	81903744	0.00674321	23.1233	22.895
			rs79597088	A	G	0.5682	0.0809228	0.0103	0.0406163	0.0456132	0.0760449	0.1277	3408	8.95901e-06	3	74344603	0.00577571	19.7864	22.895
			rs7990259	G	A	0.1712	-0.0139836	0.8499	0.770257	0.0215236	0.515893	0.03605	3408	2.121e-06	13	85954085	0.00657405	22.5394	22.895
			rs80109323	T	C	1.692	0.05684	0.0013	0.00858524	0.0971475	0.558487	0.347	3408	1.14101e-06	10	133227859	0.00692824	23.7622	22.895
			rs9836603	T	C	-0.1164	0.00575283	0.3804	0.275232	0.0202169	0.775984	0.02589	3408	7.19499e-06	3	191611972	0.00589622	20.2017	22.895
	CD28- CD25++ CD8br AC	ebi-a-GCST90001678	rs10413329	G	A	0.1164	-0.0317895	0.5032	0.532517	0.0181431	0.0797464	19	0.02398	3130	13114434	1.281e-06	0.00747147	23.5467	22.2826
			rs114664351	C	T	-0.2804	-0.100809	0.0358	0.0162446	0.0709722	0.155492	2	0.063	3130	148331978	8.86401e-06	0.00628913	19.7969	22.2826
			rs115134707	C	T	-0.6449	0.0332459	0.0088	0.0084858	0.0984568	0.735612	3	0.1291	3130	60344346	6.187e-07	0.00790932	24.9376	22.2826
			rs116011991	C	A	1.22	-0.0615783	0.0021	0.027384	0.0552327	0.264898	1	0.2569	3130	181205200	2.13098e-06	0.00715367	22.5379	22.2826
			rs12430530	G	A	-0.1369	-0.0226645	0.1957	0.175753	0.0237725	0.340391	13	0.03014	3130	24865057	5.74804e-06	0.00654821	20.6178	22.2826
			rs142133440	T	C	-0.7914	0.127477	0.0053	0.0088405	0.098009	0.193372	9	0.1676	3130	128841396	2.45002e-06	0.00707322	22.2826	22.2826
			rs1634734	A	G	-0.1246	-0.00218546	0.5722	0.385164	0.018632	0.906626	6	0.0272	3130	31307885	4.81704e-06	0.00665966	20.9711	22.2826
			rs1839051	C	A	-0.1294	0.0131011	0.7407	0.781986	0.0220964	0.553243	3	0.02693	3130	76705353	1.61399e-06	0.00732251	23.0738	22.2826
			rs220702	T	C	0.1702	-0.0130524	0.8885	0.912369	0.0320268	0.683606	6	0.03822	3130	46867717	8.72891e-06	0.00629579	19.818	22.2826
			rs2377708	C	A	0.1173	-0.0200594	0.6099	0.599116	0.0186193	0.281327	1	0.02465	3130	217982930	2.03002e-06	0.00718269	22.63	22.2826
			rs3848525	T	C	0.3491	0.138023	0.9772	0.986358	0.0791751	0.0812869	19	0.07834	3130	58836339	8.62998e-06	0.00630437	19.8452	22.2826
			rs45446506	C	G	-0.1887	0.0167292	0.0856	0.0647176	0.036569	0.647333	14	0.04252	3130	67938855	9.34803e-06	0.00625301	19.6825	22.2826
			rs62063923	G	C	0.2522	-0.0615678	0.0642	0.0423728	0.0449632	0.170907	17	0.04809	3130	29871886	1.67001e-07	0.00871037	27.4855	22.2826
			rs62166861	A	G	0.2893	-0.00610576	0.0428	0.0683429	0.0356732	0.864099	2	0.05873	3130	122691344	8.788e-07	0.0076927	24.2493	22.2826
			rs66790175	G	T	0.3588	0.0132941	0.0241	0.0918271	0.031353	0.671555	16	0.07679	3130	86074353	3.09999e-06	0.0069268	21.8182	22.2826
			rs7262847	G	C	-0.1812	0.0247215	0.0968	0.0993358	0.0300855	0.411242	20	0.04048	3130	40528509	7.88007e-06	0.00636092	20.0243	22.2826
			rs72929459	T	C	2.867	-0.0383343	0.0003	0.0100708	0.0902336	0.670957	2	0.6331	3130	200181613	6.186e-06	0.00650924	20.4943	22.2826
			rs74969013	C	G	-0.2976	-0.0197394	0.0326	0.0657733	0.0363366	0.586966	10	0.06661	3130	112991635	8.17297e-06	0.00633697	19.9485	22.2826
			rs75596593	G	C	0.1747	-0.0355198	0.1217	0.0951879	0.0307156	0.247515	4	0.03638	3130	161897744	1.649e-06	0.00731355	23.0453	22.2826
			rs78414417	A	G	-0.3217	0.0748456	0.0291	0.0351136	0.0489469	0.126235	7	0.07052	3130	137053814	5.25303e-06	0.00660473	20.797	22.2826
			rs78643468	A	G	-0.6583	0.00141876	0.0064	0.0183178	0.0670717	0.983124	3	0.1481	3130	62204684	9.07904e-06	0.00627279	19.7451	22.2826
			rs79172657	T	C	0.3578	-0.0786692	0.024	0.0501741	0.0413817	0.0572938	21	0.0781	3130	41072897	4.81105e-06	0.00666088	20.975	22.2826
			rs79660525	G	A	0.7448	-0.0447883	0.0061	0.00677814	0.110121	0.684215	2	0.1535	3130	66305842	1.28201e-06	0.00746558	23.528	22.2826
			rs9269109	C	T	0.1597	-0.0151371	0.3593	0.69824	0.0195881	0.439659	6	0.02782	3130	32443266	1.035e-08	0.0104184	32.932	22.2826
	CD127- CD8br %T cell	ebi-a-GCST90001682	rs10171072	A	G	0.1532	-0.0245168	0.1914	0.329204	0.019157	0.200621	3403	2	1.75299e-06	0.03199	113756563	0.00669437	22.921	22.0619
			rs1031000	T	C	0.1252	-0.0531575	0.6988	0.621217	0.0186188	0.00430309	3403	13	6.31306e-06	0.02768	104945684	0.00597601	20.4466	22.0619
			rs117509659	C	T	0.8353	-0.0780941	0.0046	0.016639	0.0707795	0.269878	3403	7	6.05899e-06	0.1843	29475802	0.0060001	20.5295	22.0619
			rs13187738	G	A	-0.1922	0.0269377	0.1099	0.151134	0.0251678	0.284473	3403	5	1.49699e-06	0.03986	82289904	0.00678599	23.2368	22.0619
			rs143237141	A	G	0.3035	-0.0379362	0.0364	0.0197533	0.0653833	0.561772	3403	22	6.45104e-06	0.06717	45176439	0.00596358	20.4038	22.0619
			rs143747981	G	A	-0.406	-0.00144154	0.0192	0.0580723	0.0386862	0.970276	3403	7	9.55895e-06	0.09157	52171917	0.00574357	19.6467	22.0619
			rs144005685	C	T	-0.3525	0.0210013	0.0264	0.0163059	0.0717095	0.769624	3403	6	5.12295e-06	0.07719	147443476	0.00609089	20.8421	22.0619
			rs144285452	G	C	-0.2353	0.0307178	0.0623	0.0179523	0.0680355	0.651632	3403	8	5.67597e-06	0.05177	8977165	0.00603389	20.6458	22.0619
			rs147338725	A	G	0.248	0.00680638	0.0579	0.0179934	0.0690739	0.921505	3403	3	6.047e-06	0.05471	52230641	0.00600197	20.5359	22.0619
			rs176187	A	G	0.1931	-0.0328777	0.0893	0.120332	0.0281555	0.242921	3403	16	9.30294e-06	0.0435	77078642	0.00575727	19.6939	22.0619
			rs17792777	T	C	0.1255	0.0012956	0.4812	0.3515	0.0198185	0.947877	3403	17	7.35902e-07	0.0253	74656860	0.00717886	24.5918	22.0619
			rs4920093	G	A	0.2628	0.056263	0.0476	0.0479039	0.0427526	0.18817	3403	21	9.14703e-06	0.05915	43304155	0.00576723	19.7281	22.0619
			rs6904669	G	A	-0.1557	0.0249334	0.6402	0.422953	0.0182389	0.17161	3403	6	9.1829e-08	0.02909	31192796	0.00834809	28.6309	22.0619
			rs77729615	T	C	0.6817	0.0213282	0.0072	0.00789806	0.102016	0.834396	3403	6	4.82503e-06	0.1489	129871947	0.00612165	20.948	22.0619
			rs915895	C	T	0.1817	-0.0706771	0.2013	0.362479	0.0187618	0.000165165	3403	6	1.2e-07	0.03425	32190217	0.00820257	28.1276	22.0619
	BAFF-R on IgD+ CD24-	ebi-a-GCST90001704	rs1081003	A	G	-0.4975	0.00133186	0.0874	0.0236445	0.0595384	0.982153	22	3.3243e-28	42525756	0.0448	3657	0.0326213	123.252	153.049
			rs116470335	A	G	1.508	-0.0533137	0.0016	0.0129305	0.0794666	0.502288	4	4.54496e-06	24492147	0.3285	3657	0.00572943	21.0617	153.049
			rs117430146	C	G	0.3164	-0.0263856	0.0561	0.0147446	0.07455	0.72339	22	1.45101e-08	41998660	0.0557	3657	0.00874626	32.2496	153.049
			rs117705111	A	G	-0.763	0.0732503	0.0365	0.0313583	0.0522962	0.16131	22	2.9662e-31	41957510	0.065	3657	0.0363107	137.716	153.049
			rs143106266	A	C	-1.183	0.240811	0.0025	0.00645135	0.114028	0.0346983	13	1.74799e-06	29908421	0.247	3657	0.00623354	22.9265	153.049
			rs145868946	C	T	-1.37	0.180806	0.0018	0.00776219	0.103756	0.0814021	17	8.18898e-06	26045225	0.3067	3657	0.00542657	19.9423	153.049
			rs149153670	C	T	-0.534	0.0927528	0.0118	0.040975	0.0455902	0.0419021	2	8.66603e-06	142280835	0.1199	3657	0.00539473	19.8247	153.049
			rs149806587	G	A	-0.5384	0.170556	0.0526	0.0112251	0.0855668	0.0462336	22	9.76562e-21	40774205	0.05731	3657	0.023565	88.2088	153.049
			rs1563991	T	G	0.1491	0.023186	0.8063	0.816869	0.0234257	0.322288	11	2.72201e-06	37670518	0.03174	3657	0.00599796	22.0548	153.049
			rs1801274	G	A	-0.1805	-0.0112255	0.325	0.530825	0.0180854	0.534801	1	2.28876e-11	161479745	0.02691	3657	0.0121532	44.9665	153.049
			rs1894588	T	C	-0.532	-0.00251817	0.0622	0.0317038	0.0511277	0.960718	22	3.96917e-25	40629980	0.051	3657	0.0288951	108.754	153.049
			rs2925323	T	C	-0.1319	0.0125638	0.2923	0.398317	0.0184228	0.495258	3	2.67602e-06	101658926	0.02806	3657	0.00600583	22.0839	153.049
			rs2939924	T	C	0.1178	0.00144321	0.3273	0.483703	0.0181161	0.936504	10	9.80709e-06	132491701	0.02661	3657	0.00533034	19.5868	153.049
			rs35754161	T	G	-0.1159	-0.0134853	0.4649	0.365886	0.0187082	0.47102	15	5.58599e-06	51655048	0.02548	3657	0.00562591	20.679	153.049
			rs4880914	G	A	-0.1388	0.00666823	0.8043	0.790722	0.0221289	0.763158	10	8.72991e-06	1746219	0.03116	3657	0.00539646	19.8311	153.049
			rs5757678	T	C	0.2191	-0.0298538	0.6418	0.746945	0.0207359	0.149948	22	3.82384e-17	39843409	0.0259	3657	0.019193	71.5233	153.049
			rs5759079	A	G	-0.4296	0.0114408	0.1406	0.0726303	0.0347404	0.741913	22	3.27265e-32	43393437	0.03601	3657	0.0374607	142.248	153.049
			rs6680891	T	A	0.1402	-0.00893599	0.2122	0.320495	0.0194238	0.645478	1	4.31003e-06	164083691	0.03047	3657	0.00575598	21.1599	153.049
			rs73165129	T	C	-1.51	0.0106345	0.099	0.0800185	0.0331237	0.74817	22	1e-200	42315371	0.03363	3657	0.355373	2014.94	153.049
			rs76146864	T	C	-0.7283	-0.00898858	0.0264	0.0233214	0.0601812	0.881271	22	1.10002e-20	40246055	0.07763	3657	0.0235022	87.9678	153.049
	CD27 on CD20-	ebi-a-GCST90001796	rs10175058	C	T	0.1075	-0.0531204	0.4719	0.486818	0.0186301	0.00435384	2	8.47891e-06	3634	162276981	0.02412	0.00543638	19.8529	21.1067
			rs10914353	A	G	-0.165	0.0565612	0.1209	0.174368	0.023735	0.0171706	1	9.75798e-06	3634	30235009	0.03726	0.00536735	19.5994	21.1067
			rs116588562	A	T	0.2247	0.0358421	0.0718	0.0275086	0.0557547	0.520319	1	1.79498e-06	3634	201089372	0.04697	0.00625826	22.8731	21.1067
			rs117208568	A	C	0.4344	-0.0149143	0.0168	0.033696	0.0502304	0.766529	15	3.40502e-06	3634	54126596	0.09339	0.00591856	21.6242	21.1067
			rs148362575	T	A	2.514	0.0192775	0.0008	0.00804431	0.101833	0.849854	2	9.46194e-06	3634	187165335	0.5669	0.00538256	19.6552	21.1067
			rs2910346	G	C	0.1915	-0.0162507	0.9118	0.910482	0.0315897	0.606952	19	7.92593e-06	3634	8929031	0.0428	0.00547872	20.0083	21.1067
			rs2935486	T	A	0.9336	-0.161063	0.0036	0.00975253	0.0912975	0.0777063	5	5.31398e-06	3634	89576140	0.2048	0.00568592	20.7693	21.1067
			rs2939611	G	A	0.1894	-0.0208114	0.0926	0.185272	0.0232266	0.370245	18	6.48201e-06	3634	46871075	0.04193	0.00558334	20.3925	21.1067
			rs4446062	A	G	0.1271	-0.040947	0.2847	0.237134	0.021153	0.052898	2	3.04902e-06	3634	57498544	0.02719	0.00597701	21.839	21.1067
			rs4752656	T	C	-0.1161	0.0189994	0.5966	0.609596	0.018474	0.303744	10	4.61201e-06	3634	123899507	0.02529	0.00576594	21.0634	21.1067
			rs6658353	C	G	-0.1242	0.0104121	0.3328	0.467356	0.0181751	0.566728	1	1.766e-06	3634	161469054	0.02596	0.00625925	22.8768	21.1067
			rs66732006	C	T	0.16	-0.0430582	0.1439	0.150256	0.0260528	0.0983864	2	5.29895e-06	3634	102157635	0.03508	0.00569189	20.7913	21.1067
			rs7015229	G	A	0.1755	0.0212583	0.1048	0.176062	0.0238944	0.373639	8	9.35707e-06	3634	124077305	0.03954	0.00539198	19.6898	21.1067
			rs74330899	G	A	0.8372	-0.090981	0.0048	0.00207596	0.200647	0.650234	19	2.65497e-06	3634	29552282	0.178	0.00605059	22.1095	21.1067
			rs80322600	C	T	-0.5125	-0.0157292	0.0158	0.0291678	0.0537346	0.769736	16	6.76394e-07	3634	55456633	0.103	0.00676674	24.7442	21.1067
			rs8064682	T	C	-0.7737	0.040439	0.0052	0.0310884	0.0515979	0.433197	17	4.32305e-06	3634	75246854	0.1681	0.00579563	21.1724	21.1067
			rs878511	A	G	0.1415	-0.0204788	0.1786	0.215543	0.0222622	0.35763	11	9.06505e-06	3634	43543339	0.03183	0.00540878	19.7515	21.1067
	CD38 on IgD+	ebi-a-GCST90001818	rs1164064	A	G	0.1198	-0.0104362	0.4333	0.422935	0.0185364	0.573427	2.225e-06	109462400	0.02527	3	3658	0.0061066	22.4629	22.8528
			rs11763462	G	A	0.1429	-0.0488401	0.2194	0.139256	0.0262198	0.0625021	2.733e-06	130342978	0.03043	7	3658	0.00599248	22.0406	22.8528
			rs12435334	A	C	0.1246	-0.0123484	0.443	0.437708	0.0181927	0.497291	1.104e-06	38169407	0.02554	14	3658	0.00646449	23.7879	22.8528
			rs13305986	C	G	-0.6584	0.0158548	0.0068	0.0121515	0.0826258	0.847831	9.21298e-06	11908505	0.1483	1	3658	0.00535944	19.6997	22.8528
			rs138459438	A	G	-0.2365	0.0125114	0.0667	0.0169969	0.0696797	0.857501	2.1e-06	18290606	0.04978	12	3658	0.0061325	22.5587	22.8528
			rs144392728	T	A	0.2406	-0.0907037	0.0585	0.0248986	0.0585083	0.121077	5.32304e-06	33029820	0.05278	22	3658	0.0056487	20.769	22.8528
			rs150215963	A	G	0.3713	-0.0373487	0.0243	0.0202817	0.0647126	0.56384	7.94694e-06	64825222	0.083	18	3658	0.00544102	20.0012	22.8528
			rs1511039	T	C	0.1845	0.0132081	0.895	0.90028	0.0300135	0.659884	5.73495e-06	13905535	0.04062	4	3658	0.00560824	20.6194	22.8528
			rs3108001	A	G	-0.1148	0.0219102	0.4526	0.519338	0.018139	0.227082	4.71498e-06	27918590	0.02503	18	3658	0.00571779	21.0244	22.8528
			rs34843244	T	A	-0.3278	-0.0714012	0.0329	0.0182519	0.0676865	0.291479	2.94002e-06	90267368	0.07002	5	3658	0.00595574	21.9046	22.8528
			rs4929931	A	G	0.1118	-0.00826549	0.5254	0.673368	0.0195056	0.671748	9.45693e-06	8746684	0.02522	11	3658	0.00534346	19.6407	22.8528
			rs55685624	T	G	0.2627	0.00596142	0.0454	0.0281455	0.0542434	0.912488	9.86507e-06	39668476	0.05936	21	3658	0.00532561	19.5747	22.8528
			rs62405562	G	A	-0.1434	0.0487113	0.4553	0.376014	0.0195743	0.0128271	6.07799e-07	32451834	0.02869	6	3658	0.00678325	24.9689	22.8528
			rs74728241	G	A	0.3267	-0.102379	0.0324	0.022007	0.0619517	0.0984208	6.78797e-06	125895275	0.0725	6	3658	0.00552045	20.2948	22.8528
			rs76112278	A	G	-0.6069	0.0439058	0.0194	0.0125363	0.0807811	0.586775	1.96698e-11	15915069	0.09018	4	3658	0.01223	45.2664	22.8528
			rs80303855	C	A	0.4789	0.102397	0.0148	0.0100631	0.0920212	0.265816	4.69105e-06	64334348	0.1044	4	3658	0.00571945	21.0306	22.8528
	HVEM on CD8br	ebi-a-GCST90001881	rs10090960	G	A	-0.1987	-0.0135223	0.4499	0.405814	0.0183991	0.462375	8	9.11108e-07	1247	0.04027	136809038	0.01915	24.3072	23.3149
			rs10508717	A	G	-0.1852	-0.02212	0.488	0.45294	0.0180519	0.220442	10	5.83902e-06	1247	0.04069	26672328	0.0163412	20.6828	23.3149
			rs117761782	T	G	-0.4141	-0.0899514	0.0517	0.0265268	0.0559822	0.108101	8	9.10794e-06	1247	0.09294	22024980	0.0156704	19.8202	23.3149
			rs150482210	T	A	0.632	0.0225638	0.02	0.0231002	0.0603852	0.708654	3	4.99597e-06	1247	0.1378	135398834	0.0165884	21.0009	23.3149
			rs16834073	C	T	-0.5241	-0.0506588	0.0397	0.0462598	0.043066	0.239472	2	3.48899e-07	1247	0.1023	154560519	0.0206141	26.2047	23.3149
			rs182735817	A	G	0.6466	0.0643737	0.02	0.0127303	0.0811001	0.427337	2	9.97103e-06	1247	0.1458	129316586	0.0155272	19.6363	23.3149
			rs2219729	C	T	-0.192	-0.0150955	0.2955	0.285931	0.0200463	0.451433	5	9.06004e-06	1247	0.04308	101440775	0.0156791	19.8314	23.3149
			rs2227313	C	T	0.2584	-0.00330521	0.5754	0.495876	0.0180241	0.854502	1	4.89892e-11	1247	0.03896	2487766	0.0340741	43.9188	23.3149
			rs2338998	C	T	0.2289	0.00903843	0.2963	0.353628	0.0188667	0.631891	17	1.38701e-07	1247	0.04321	32670901	0.0220086	28.0173	23.3149
			rs35211801	T	C	1.214	0.130386	0.0056	0.00692711	0.11007	0.236188	5	8.27999e-06	1247	0.2711	80948384	0.0158265	20.0208	23.3149
			rs61731213	A	G	1.062	0.0929558	0.0072	0.0165343	0.0705132	0.187412	1	5.26502e-06	1247	0.2322	203690537	0.0164981	20.8847	23.3149
			rs7210730	A	G	0.2024	0.00291152	0.7285	0.727517	0.0202295	0.88556	17	6.94001e-06	1247	0.04484	78629025	0.0160763	20.342	23.3149
			rs75214693	T	C	-0.4794	-0.0546712	0.0445	0.0186882	0.0665009	0.411013	4	1.78501e-06	1247	0.09988	93244732	0.0181394	23.0007	23.3149
			rs80126152	C	A	0.7684	-0.097012	0.0156	0.0189118	0.0664142	0.144094	7	1.60901e-06	1247	0.1594	83616304	0.0182942	23.2007	23.3149
			rs9267111	G	A	-0.2692	-0.0937752	0.172	0.347823	0.0188736	6.74436e-07	6	2.44298e-06	1247	0.05685	31416379	0.0176637	22.3868	23.3149
			rs9966806	T	C	0.1769	-0.019474	0.5509	0.383189	0.0185625	0.294131	18	9.31301e-06	1247	0.03974	64825431	0.0156418	19.7835	23.3149
	CD16-CD56 on HLA DR+ NK	ebi-a-GCST90001885	rs11229021	A	G	0.1209	-0.0100906	0.4923	0.467865	0.0180885	0.576951	2971	0.0271	55061239	8.43607e-06	11	0.00665444	19.8894	25.0196
			rs11634090	T	C	1.625	-0.0962099	0.0013	0.0110821	0.0862089	0.264418	2971	0.3655	100538763	9.10899e-06	15	0.00660921	19.7533	25.0196
			rs117051465	C	T	-0.2613	0.116705	0.056	0.0149173	0.0750109	0.119746	2971	0.05822	71723360	7.43601e-06	14	0.00673437	20.1299	25.0196
			rs12580221	C	T	-0.1424	0.0292476	0.3036	0.320739	0.0194361	0.132374	2971	0.02904	125621066	9.91905e-07	12	0.0080283	24.0289	25.0196
			rs13132013	T	C	-0.1191	0.0235454	0.519	0.399095	0.0185309	0.203871	2971	0.02677	96713626	8.97594e-06	4	0.00661821	19.7804	25.0196
			rs147640330	C	T	0.2402	-0.0141401	0.2437	0.115051	0.0285297	0.620157	2971	0.03117	161536758	1.7869e-14	1	0.0195963	59.3444	25.0196
			rs149897374	T	C	-0.2767	-0.0199185	0.0608	0.0294823	0.0535604	0.709975	2971	0.05561	108731721	6.90303e-07	7	0.0082643	24.7412	25.0196
			rs17146863	T	A	0.2153	0.0241003	0.0838	0.0834254	0.032618	0.45999	2971	0.04808	119959773	7.79597e-06	5	0.00670402	20.0386	25.0196
			rs224230	A	G	0.1463	-0.0209496	0.6939	0.646129	0.0188481	0.266354	2971	0.02896	3308357	4.61796e-07	16	0.00851676	25.5035	25.0196
			rs2260397	C	T	0.122	0.00680789	0.5902	0.603006	0.0185321	0.713353	2971	0.02747	94163116	9.23592e-06	10	0.00659517	19.7111	25.0196
			rs2463678	C	T	-0.1792	-0.0134254	0.1304	0.153715	0.0251867	0.59401	2971	0.03992	85124635	7.465e-06	7	0.00673685	20.1374	25.0196
			rs369336153	T	A	0.9725	-0.00847345	0.0042	0.0186306	0.0666864	0.89889	2971	0.2071	1119270	2.76898e-06	11	0.00736724	22.0357	25.0196
			rs4683278	G	T	0.1553	-0.00579237	0.2013	0.21327	0.0220807	0.793069	2971	0.03357	47026596	3.86696e-06	3	0.00715188	21.3869	25.0196
			rs4866395	A	G	-0.1291	-0.0137151	0.3734	0.299941	0.0197481	0.487367	2971	0.02767	33866241	3.20302e-06	5	0.00727379	21.7541	25.0196
			rs4963162	T	C	0.9552	0.0719568	0.0039	0.0140885	0.0765678	0.347331	2971	0.2141	769015	8.43393e-06	11	0.00665507	19.8913	25.0196
			rs543548673	T	C	-0.2496	0.00369334	0.0705	0.11188	0.030031	0.902119	2971	0.05236	42267311	1.97201e-06	12	0.00759063	22.709	25.0196
			rs62015176	A	G	-1.531	0.0355694	0.0019	0.0260168	0.0567121	0.530534	2971	0.3117	68042518	9.44409e-07	15	0.00805493	24.1093	25.0196
			rs62247496	G	T	0.1853	-0.00688054	0.1294	0.132116	0.0267625	0.797104	2971	0.04006	9905680	3.91598e-06	3	0.00715006	21.3814	25.0196
			rs72693216	A	T	0.8559	-0.362931	0.005	0.00283302	0.170201	0.032977	2971	0.1865	2285910	4.622e-06	9	0.00703911	21.0473	25.0196
			rs72815294	T	C	-0.1767	0.0163041	0.1444	0.184377	0.0233776	0.485537	2971	0.03758	26780538	2.68701e-06	2	0.00738647	22.0936	25.0196
			rs74783293	T	C	1.234	-0.171064	0.0024	0.0165128	0.0698865	0.0143757	2971	0.2743	43204977	7.04093e-06	20	0.00676593	20.2249	25.0196
			rs75586628	T	C	-0.3519	0.0176882	0.0362	0.0303365	0.0525391	0.736368	2971	0.07297	144642201	1.48501e-06	3	0.00776713	23.2411	25.0196
			rs78309366	C	G	0.3772	0.048986	0.0289	0.0142119	0.0764439	0.521647	2971	0.08056	3406535	2.96797e-06	8	0.00732502	21.9085	25.0196
			rs78358948	A	G	-0.3396	0.0105609	0.1096	0.0230054	0.0603024	0.860975	2971	0.04218	112751974	1.16788e-15	11	0.0213524	64.7783	25.0196
			rs79850036	C	T	-0.6472	0.0656745	0.0108	0.0423619	0.0448014	0.142674	2971	0.1272	5507432	3.80899e-07	12	0.00863838	25.8708	25.0196
	CD45 on lymphocyte	ebi-a-GCST90001914	rs117527144	C	T	0.2533	0.0259845	0.061	0.0348574	0.0493348	0.598404	3113	2.97201e-06	3303278	12	0.0541	0.00699277	21.9077	21.4165
			rs118021489	T	C	0.5474	-0.107652	0.0116	0.00915348	0.0951665	0.257973	3113	7.73304e-06	136665573	7	0.1222	0.00640468	20.0534	21.4165
			rs11894144	T	C	0.1196	-0.0186755	0.5353	0.428958	0.0185766	0.31474	3113	6.76706e-06	166034305	2	0.02652	0.00649095	20.3253	21.4165
			rs12882220	C	T	0.1342	-0.0320808	0.2869	0.240362	0.0211424	0.129173	3113	5.37898e-06	24869512	14	0.02944	0.00663073	20.7659	21.4165
			rs17307464	A	G	0.1187	0.0251373	0.4433	0.512597	0.0183529	0.170792	3113	9.53498e-06	70755144	16	0.02677	0.00627612	19.6483	21.4165
			rs191772295	C	T	0.6913	-0.123462	0.0088	0.0114685	0.0848318	0.145564	3113	1.36301e-06	21222946	18	0.1428	0.00747206	23.4206	21.4165
			rs2517278	A	T	-0.1214	0.00946158	0.6394	0.628921	0.0187701	0.614207	3113	9.90399e-06	17441115	8	0.02742	0.00625745	19.5895	21.4165
			rs34291514	A	G	-0.249	0.00537368	0.0774	0.0888108	0.0317962	0.865794	3113	4.343e-07	1058299	17	0.04917	0.00817064	25.6283	21.4165
			rs34441251	G	C	-0.1571	0.0238366	0.1801	0.122462	0.0278281	0.391684	3113	9.47305e-06	17678842	9	0.03542	0.00627972	19.6597	21.4165
			rs3740869	C	T	-0.1461	-0.00779446	0.2096	0.150691	0.0251602	0.756718	3113	7.70903e-06	106002997	11	0.03261	0.00640661	20.0595	21.4165
			rs3778139	G	A	-1.156	0.158658	0.0027	0.0118465	0.0830626	0.0561202	3113	3.72598e-06	129467732	6	0.2494	0.0068542	21.4706	21.4165
			rs4073271	C	T	-0.1263	-0.019362	0.3485	0.184832	0.0234097	0.408184	3113	4.77705e-06	1573141	4	0.02757	0.00669632	20.9727	21.4165
			rs5763842	A	G	0.1287	-0.0325347	0.3648	0.395087	0.0184766	0.0782632	3113	4.02903e-06	30568738	22	0.02786	0.00680846	21.3263	21.4165
			rs6129733	C	G	-0.1393	0.0376216	0.3044	0.258009	0.0206125	0.0679737	3113	1.81401e-06	39662225	20	0.02913	0.00729228	22.8529	21.4165
			rs62002014	G	A	-1.384	0.057707	0.0019	0.0252835	0.0579313	0.319187	3113	2.216e-06	25371646	15	0.2918	0.00717456	22.4814	21.4165
			rs7139068	T	A	0.2763	-0.0474011	0.0517	0.082012	0.0335469	0.157662	3113	3.93197e-06	53597092	12	0.05975	0.00682235	21.3701	21.4165
			rs73160264	T	C	0.1836	-0.0451709	0.1193	0.0472132	0.0425077	0.28794	3113	9.47e-06	132417677	7	0.04138	0.00628416	19.6737	21.4165
			rs75643253	T	C	0.3577	-0.0331687	0.0297	0.0167834	0.0694829	0.633102	3113	5.12201e-06	27415326	1	0.07831	0.00665769	20.8509	21.4165
			rs75928238	T	C	0.3044	0.0214969	0.0374	0.0916374	0.0313805	0.493319	3113	9.35793e-06	21089895	16	0.06858	0.00628891	19.6886	21.4165
			rs75954342	T	C	-0.3683	0.0664013	0.0329	0.0499286	0.0414451	0.109122	3113	7.34294e-07	98567907	2	0.07421	0.00785013	24.615	21.4165
			rs8040122	A	G	-0.1694	-0.000130401	0.1579	0.180547	0.0234687	0.995567	3113	2.29002e-06	86809852	15	0.03577	0.00715306	22.4135	21.4165
			rs9434622	T	A	-0.1571	0.0207055	0.8068	0.66546	0.0193782	0.285297	3113	2.30202e-06	8205085	1	0.03319	0.00714569	22.3902	21.4165
	CD25 on CD45RA- CD4 not Treg	ebi-a-GCST90001933	rs1000411	T	C	0.1341	0.0185622	0.2729	0.197346	0.0227168	0.413864	4.96295e-06	3435	39634616	0.02931	20	0.00605704	20.9205	26.0337
			rs10509573	C	T	-0.1305	-0.00397419	0.262	0.202777	0.0226049	0.860443	7.71596e-06	3435	91189221	0.02914	10	0.00580479	20.0442	26.0337
			rs116928928	C	T	-0.3318	-0.0171087	0.0409	0.0119751	0.0834055	0.837473	4.52304e-07	3435	32030595	0.06563	11	0.00738587	25.5444	26.0337
			rs118110714	A	G	1.117	-0.0209702	0.0031	0.0282197	0.0542581	0.699134	9.21595e-07	3435	16060925	0.2272	12	0.00698743	24.1567	26.0337
			rs139194198	G	A	0.4981	0.0376098	0.013	0.0187262	0.0666861	0.572766	9.45301e-06	3435	82921880	0.1123	13	0.00569464	19.6617	26.0337
			rs139210967	G	A	2.576	0.0740213	0.0004	0.0162863	0.0713799	0.299733	5.82895e-06	3435	157286941	0.5674	1	0.00596469	20.5997	26.0337
			rs143987752	C	T	-0.4097	0.00363631	0.0198	0.00854853	0.0989181	0.970676	8.45006e-06	3435	33587355	0.09185	2	0.00575889	19.8848	26.0337
			rs144239147	A	G	0.5126	0.0719552	0.013	0.014052	0.0780056	0.356301	6.06694e-06	3435	48154668	0.1131	17	0.00594451	20.5295	26.0337
			rs145627854	C	T	0.8384	0.0748407	0.0048	0.00706412	0.10752	0.486389	5.92598e-06	3435	67524006	0.1848	18	0.00595631	20.5705	26.0337
			rs149326960	G	T	-0.4159	-0.00460374	0.0201	0.0209284	0.0626755	0.941445	5.52904e-06	3435	21012581	0.09138	3	0.00599429	20.7025	26.0337
			rs16884012	T	C	-1.603	-0.106932	0.0013	0.0120893	0.0819682	0.192046	3.40997e-06	3435	10034219	0.3446	5	0.00626012	21.6264	26.0337
			rs175717	T	A	-0.1327	-0.0386232	0.7202	0.766788	0.0214457	0.0717069	2.36401e-06	3435	75985604	0.02806	14	0.00646876	22.3519	26.0337
			rs181516190	A	T	0.4995	0.00156429	0.0223	0.00930394	0.0944359	0.986784	8.29908e-09	3435	35264731	0.08646	7	0.00962308	33.357	26.0337
			rs181741769	C	T	1.229	-0.0338953	0.002	0.0123407	0.0814708	0.67738	6.33301e-06	3435	26999658	0.2718	1	0.00591699	20.4339	26.0337
			rs35894198	A	G	0.1808	0.0154671	0.1259	0.138285	0.0265036	0.5595	2.60699e-06	3435	9361836	0.0384	2	0.0064123	22.1555	26.0337
			rs4075635	G	A	-0.1156	-0.0212493	0.4515	0.262479	0.0205403	0.300893	6.41505e-06	3435	28511643	0.02558	11	0.00591035	20.4109	26.0337
			rs4080481	A	C	0.1326	0.0193818	0.3738	0.275384	0.0203467	0.340805	5.76196e-07	3435	37905285	0.02647	22	0.00725256	25.0799	26.0337
			rs4669451	C	T	0.1396	0.00824963	0.7378	0.749474	0.0209255	0.693405	1.378e-06	3435	9898172	0.02887	2	0.0067609	23.3681	26.0337
			rs61839660	T	C	0.6113	0.0288099	0.0544	0.0986025	0.0303098	0.341852	6.69576e-28	3435	6094697	0.05534	10	0.034304	121.949	26.0337
			rs62626343	G	C	0.1385	-0.0306056	0.2132	0.106104	0.0295532	0.300384	7.95591e-06	3435	6128374	0.03097	10	0.00578854	19.9878	26.0337
			rs67403544	A	G	0.4626	0.0399976	0.0167	0.0368039	0.0481938	0.406577	2.474e-06	3435	21653587	0.09804	4	0.0064398	22.2511	26.0337
			rs7406899	G	A	0.195	0.00893115	0.8771	0.957743	0.0448826	0.842271	6.49606e-07	3435	39766504	0.03913	17	0.00717785	24.8197	26.0337
			rs74553250	T	C	-0.2023	0.0203687	0.1134	0.0212405	0.0627363	0.74543	6.42096e-07	3435	40063525	0.04055	17	0.00719363	24.8747	26.0337
			rs79062365	C	T	0.4552	-0.116856	0.0167	0.0190198	0.0664711	0.0787485	2.55499e-06	3435	82262167	0.09661	8	0.00642149	22.1875	26.0337
			rs80026829	A	G	1.015	0.0522729	0.0029	0.0336194	0.049989	0.295705	8.78901e-06	3435	8618736	0.2281	7	0.00573137	19.7892	26.0337
			rs9480540	G	A	0.8126	0.071534	0.0047	0.0833177	0.03256	0.0280209	9.71404e-06	3435	151021074	0.1834	6	0.00568268	19.6201	26.0337
	CD25 on secreting Treg	ebi-a-GCST90001941	rs111399540	C	T	3.146	0.0441758	0.0003	0.00875924	0.0962016	0.64609	0.6966	18	9573841	6.50699e-06	3435	0.00590273	20.3844	24.6096
			rs113116201	C	T	1.214	0.0757125	0.0044	0.0194072	0.0650953	0.244788	0.1863	1	198830942	8.42752e-11	3435	0.0122109	42.4384	24.6096
			rs113165806	A	C	0.1842	-0.0169875	0.1263	0.188452	0.0231039	0.462178	0.038	7	96426791	1.30599e-06	3435	0.00679399	23.4833	24.6096
			rs113465498	A	T	0.1509	-0.00122017	0.2563	0.291618	0.0199318	0.951186	0.02892	1	59360338	1.91501e-07	3435	0.00786369	27.21	24.6096
			rs114116419	C	T	-0.4548	-0.0322017	0.0173	0.0298796	0.054489	0.554537	0.09717	1	24521634	2.969e-06	3435	0.00633708	21.8939	24.6096
			rs12692532	T	A	0.1217	0.0162966	0.4646	0.474216	0.0185144	0.378746	0.02538	2	14682498	1.685e-06	3435	0.00664927	22.9797	24.6096
			rs141518333	T	C	1.643	0.0604604	0.0012	0.0192406	0.0663176	0.361938	0.3692	1	31011676	8.79995e-06	3435	0.00573229	19.7924	24.6096
			rs145947216	T	C	0.3369	0.176121	0.036	0.0154321	0.074632	0.0182821	0.0715	2	38596674	2.558e-06	3435	0.00642192	22.189	24.6096
			rs148887938	A	G	-0.4902	0.0836219	0.0148	0.0155914	0.0730562	0.252365	0.1092	7	131793986	7.35902e-06	3435	0.00583223	20.1395	24.6096
			rs16843666	T	C	-0.196	-0.0696158	0.1179	0.12059	0.0279371	0.012707	0.03959	2	159955595	7.76998e-07	3435	0.00708478	24.4956	24.6096
			rs4747846	C	G	0.161	-0.00961889	0.3854	0.478895	0.0184709	0.602536	0.02594	10	6074451	6.03698e-10	3435	0.0110903	38.4998	24.6096
			rs59279177	G	C	-0.1254	-0.00566802	0.3952	0.336115	0.0190895	0.766529	0.02611	6	129842380	1.639e-06	3435	0.00667034	23.053	24.6096
			rs76863805	G	C	1.816	0.120399	0.001	0.0236858	0.0593363	0.0424487	0.3936	1	226932737	4.11197e-06	3435	0.00615902	21.275	24.6096
			rs7809749	T	G	-0.1499	-0.0103222	0.2245	0.184963	0.0234429	0.659711	0.03057	7	152731084	9.91402e-07	3435	0.00695114	24.0303	24.6096
			rs78677147	A	G	-0.2938	-0.0282361	0.0425	0.0201126	0.0641755	0.65995	0.06245	18	61967509	2.646e-06	3435	0.0064021	22.12	24.6096
			rs9596433	T	C	-0.155	0.0057957	0.1582	0.156667	0.0247843	0.815105	0.03485	13	51639441	8.95509e-06	3435	0.00572581	19.7699	24.6096
	FSC-A on NKT	ebi-a-GCST90001976	rs10425426	T	G	-0.2039	0.063788	0.0888	0.0808877	0.0330939	0.0539189	8.48496e-06	3113	0.04572	8782089	19	0.00634859	19.8766	21.3932
			rs10739941	G	A	0.158	0.0215382	0.8252	0.859826	0.0266899	0.419678	3.30902e-06	3113	0.03392	95767562	9	0.00692161	21.6832	21.3932
			rs111953444	T	C	0.345	-0.0555426	0.0304	0.049607	0.0424243	0.190461	8.30596e-06	3113	0.07727	36130326	21	0.00636304	19.9222	21.3932
			rs113047054	C	G	-0.2743	-0.00358436	0.0567	0.0655061	0.0364859	0.921742	1.11199e-06	3113	0.05621	12210926	9	0.00759164	23.7983	21.3932
			rs12442698	G	T	-0.1196	0.00857447	0.6193	0.68423	0.0202335	0.671729	7.33196e-06	3113	0.02662	93856756	15	0.00644258	20.1728	21.3932
			rs140611829	A	G	-0.5107	0.162925	0.0132	0.0097808	0.0918631	0.0761362	7.69609e-06	3113	0.114	14271982	6	0.00640549	20.0559	21.3932
			rs144044889	C	T	0.2973	0.0379861	0.0395	0.0103566	0.0902284	0.673756	9.51809e-06	3113	0.06703	94415091	11	0.00627966	19.6595	21.3932
			rs146765347	T	C	-0.3331	-0.00454708	0.0495	0.0311861	0.0518675	0.930141	4.54999e-08	3113	0.06077	11413255	11	0.00955917	30.0256	21.3932
			rs149563576	A	G	0.279	-0.00102981	0.0458	0.0203388	0.0644891	0.987259	8.37009e-06	3113	0.06252	29143463	14	0.00635656	19.9018	21.3932
			rs17861816	G	T	0.2289	0.0129018	0.0699	0.0458824	0.0430469	0.764394	5.91998e-06	3113	0.05046	118297081	4	0.00656684	20.5645	21.3932
			rs2216310	A	G	0.1198	-0.0405413	0.5896	0.537981	0.0182514	0.0263325	6.33607e-06	3113	0.02649	77533344	14	0.00652719	20.4395	21.3932
			rs4705195	G	A	-0.1472	0.026899	0.7967	0.782286	0.0223562	0.228897	5.94799e-06	3113	0.03245	147171592	5	0.00656668	20.564	21.3932
			rs55723607	A	G	0.5933	-0.0490315	0.0104	0.0108959	0.0867328	0.571858	6.51298e-06	3113	0.1314	39487995	1	0.00650645	20.3741	21.3932
			rs56310961	A	G	0.2188	-0.0439093	0.081	0.104193	0.0295638	0.137481	4.32504e-06	3113	0.04753	63593803	5	0.00676135	21.1778	21.3932
			rs60499622	T	C	0.2272	-0.00270678	0.1078	0.105125	0.0295314	0.92697	3.86901e-08	3113	0.04123	126551228	10	0.0096604	30.3467	21.3932
			rs6469957	T	A	0.1681	0.0199551	0.1423	0.258671	0.0208818	0.339262	6.67898e-06	3113	0.03725	121855078	8	0.00649938	20.3518	21.3932
			rs7124198	G	C	-0.2927	0.0368327	0.0451	0.010559	0.0877599	0.674705	6.84999e-06	3113	0.06497	5552904	11	0.00647766	20.2834	21.3932
			rs75087849	A	G	-0.3111	0.0464371	0.0349	0.0131316	0.079037	0.556844	7.99797e-06	3113	0.06956	20171265	16	0.0063844	19.9895	21.3932
			rs802242	T	C	-0.1458	0.0158332	0.7978	0.839531	0.0245416	0.518824	7.71898e-06	3113	0.03253	124532234	6	0.00641172	20.0756	21.3932
			rs8079387	T	A	-0.127	0.0182897	0.3105	0.244063	0.0210525	0.384976	6.83392e-06	3113	0.02819	43926777	17	0.00647763	20.2833	21.3932
			rs9560551	C	A	0.7843	0.0084103	0.0058	0.0348741	0.0492455	0.864394	9.27791e-06	3113	0.1766	90739532	13	0.00629595	19.7108	21.3932
	CD40 on CD14+ CD16+ monocyte	ebi-a-GCST90001981	rs113063605	G	A	0.1912	-0.0169564	0.1108	0.136573	0.0263706	0.520222	0.03935	1	161246613	3618	1.228e-06	0.00648325	23.5964	58.8866
			rs117572234	C	T	0.4177	0.0904081	0.0192	0.00581468	0.119248	0.448361	0.09345	16	59420596	3618	8.05508e-06	0.00549174	19.9678	58.8866
			rs11906777	A	G	0.2037	-0.0220793	0.1142	0.230344	0.0214578	0.303498	0.03963	20	39374731	3618	2.89101e-07	0.00724946	26.4055	58.8866
			rs11992049	T	C	0.1873	-0.0465795	0.1035	0.0810829	0.0330215	0.158368	0.04126	8	78906008	3618	5.83405e-06	0.00566346	20.5957	58.8866
			rs12443555	A	G	1.31	-0.0972954	0.0023	0.0147127	0.074684	0.192656	0.2617	16	81615369	3618	5.79495e-07	0.00687811	25.0435	58.8866
			rs12517933	C	T	-0.1387	0.0295066	0.2168	0.111608	0.0286426	0.302933	0.03026	5	173665451	3618	4.72204e-06	0.0057734	20.9979	58.8866
			rs138540869	T	C	0.3866	-0.0857989	0.0253	0.0119376	0.0827413	0.299757	0.07943	5	62602530	3618	1.184e-06	0.00650507	23.6763	58.8866
			rs139839882	T	C	0.3046	-0.0381328	0.046	0.0290989	0.0542828	0.482378	0.06158	15	30291728	3618	7.89096e-07	0.00671715	24.4535	58.8866
			rs141130258	T	G	0.4455	-0.0341485	0.0166	0.0132418	0.0784179	0.663223	0.09706	7	101436472	3618	4.57699e-06	0.00578928	21.0559	58.8866
			rs148922794	T	C	0.2587	-0.0869825	0.0712	0.0329309	0.0509806	0.0879728	0.0482	20	44930372	3618	8.55106e-08	0.00789925	28.7911	58.8866
			rs149632680	G	A	0.8538	0.0871295	0.005	0.00825368	0.0995979	0.381676	0.1863	8	24034923	3618	4.76201e-06	0.00577171	20.9916	58.8866
			rs1801274	G	A	0.4646	-0.0112255	0.3267	0.530825	0.0180854	0.534801	0.02562	1	161479745	3618	2.0611e-70	0.08332	328.67	58.8866
			rs186177055	T	A	1.047	0.048928	0.0033	0.016417	0.0703078	0.486484	0.2214	15	81421309	3618	2.30701e-06	0.00614318	22.3511	58.8866
			rs2664523	A	G	0.3595	0.00465272	0.0427	0.0722564	0.0348469	0.893783	0.06265	20	45318042	3618	1.034e-08	0.00901888	32.9091	58.8866
			rs4810481	G	T	-0.4198	0.0138527	0.9833	0.952569	0.0423644	0.743676	0.0934	20	44571079	3618	7.18307e-06	0.0055527	20.1907	58.8866
			rs60072425	C	A	1.117	-0.00353751	0.0026	0.0244028	0.0582229	0.951552	0.2307	4	77781605	3618	1.335e-06	0.0064378	23.4299	58.8866
			rs6687275	G	T	0.1985	0.0176563	0.2729	0.165828	0.0248212	0.476874	0.02838	1	161515638	3618	3.16811e-12	0.0133412	48.8941	58.8866
			rs72749639	A	C	1.566	-0.0497201	0.0015	0.0305359	0.0522064	0.340907	0.3192	15	70326266	3618	9.70689e-07	0.0066086	24.0557	58.8866
			rs72927495	C	T	0.3454	-0.133	0.0274	0.0203145	0.0640237	0.0377684	0.077	1	17880459	3618	7.47102e-06	0.00553078	20.1105	58.8866
			rs745307	A	G	0.6978	-0.0143062	0.1461	0.270112	0.020402	0.483169	0.03329	20	44747086	3618	3.77572e-92	0.10829	439.131	58.8866
			rs77649171	T	C	0.5129	-0.180738	0.012	0.00895799	0.0955425	0.0585309	0.1111	3	171098461	3618	4.00304e-06	0.00585623	21.3009	58.8866
	CD8 on EM CD8br	ebi-a-GCST90002056	rs114486180	A	T	-0.2339	-0.050803	0.0754	0.0661292	0.0363569	0.16231	2912	193161497	0.0513	2	5.325e-06	0.00708835	20.7743	26.7132
			rs115795061	A	T	-0.3131	-0.0309213	0.0455	0.0101525	0.0889546	0.728135	2912	32731861	0.06839	6	4.89801e-06	0.00714619	20.9451	26.7132
			rs117197627	T	G	2.156	0.0570959	0.0009	0.00712517	0.108043	0.597183	2912	18473835	0.4378	10	8.85707e-07	0.00825948	24.2353	26.7132
			rs11771058	C	T	0.1285	0.00264306	0.3748	0.390491	0.0185182	0.886505	2912	53008596	0.02808	7	4.94402e-06	0.00714017	20.9273	26.7132
			rs12478003	A	G	0.1702	-0.00140021	0.1741	0.26397	0.0205248	0.94561	2912	47479869	0.03679	2	3.89897e-06	0.00729605	21.3876	26.7132
			rs13171873	A	G	-0.2102	0.0989599	0.1008	0.0168745	0.0700021	0.157459	2912	3080656	0.04581	5	4.65897e-06	0.00717835	21.04	26.7132
			rs16889563	T	A	-0.2773	0.00746122	0.0544	0.0848552	0.0332107	0.822242	2912	40408479	0.06062	8	4.98402e-06	0.00713456	20.9107	26.7132
			rs16995213	G	A	-0.3019	0.0398044	0.0491	0.0294757	0.0538256	0.4596	2912	15005337	0.06294	20	1.689e-06	0.00783905	22.9919	26.7132
			rs1701094	A	G	-0.259	0.022323	0.0561	0.0723967	0.0346877	0.519872	2912	44468877	0.05805	12	8.45104e-06	0.00678961	19.8928	26.7132
			rs17201560	C	T	-0.5186	0.050696	0.029	0.0415465	0.0451639	0.261654	2912	32047268	0.08634	6	2.133e-09	0.0122378	36.0531	26.7132
			rs184295970	T	G	1.282	0.114605	0.0022	0.00565229	0.120569	0.341838	2912	95836523	0.2751	1	3.28897e-06	0.00740247	21.7018	26.7132
			rs2571390	C	T	0.3643	0.0712852	0.8223	0.588896	0.0183327	0.000100902	2912	29923554	0.03754	6	6.15744e-22	0.0313268	94.1091	26.7132
			rs2734989	A	G	-0.1683	0.0617824	0.1911	0.151	0.02521	0.0142573	2912	29812643	0.03692	6	5.36105e-06	0.00708542	20.7657	26.7132
			rs3000791	T	C	0.1608	0.0389706	0.7428	0.825618	0.0237377	0.100648	2912	227599174	0.03183	1	4.68997e-07	0.00868796	25.5035	26.7132
			rs3020726	G	A	-0.2979	0.00204792	0.1384	0.157905	0.0248147	0.934226	2912	87016506	0.03961	2	7.15319e-14	0.019054	56.524	26.7132
			rs35677476	G	T	0.1559	0.00546162	0.1911	0.227141	0.0218088	0.802253	2912	33784800	0.03508	14	9.19602e-06	0.00673668	19.7367	26.7132
			rs4782640	C	A	-0.1305	-0.0418183	0.5529	0.419052	0.0191939	0.029352	2912	84637174	0.02739	16	1.97401e-06	0.00773523	22.685	26.7132
			rs4860179	A	C	0.1256	0.0135231	0.4059	0.402622	0.0185969	0.467122	2912	66143879	0.0276	4	5.60996e-06	0.00706142	20.6949	26.7132
			rs58193384	T	C	-0.1543	0.025838	0.1956	0.0905635	0.0316919	0.414908	2912	68235542	0.03475	14	9.38707e-06	0.00672512	19.7026	26.7132
			rs60701118	T	C	-0.6393	-0.062161	0.0094	0.006923	0.10856	0.566919	2912	224854203	0.1408	2	5.82599e-06	0.0070299	20.6018	26.7132
			rs62153285	A	G	0.1307	-0.000988785	0.4131	0.316806	0.0193623	0.959272	2912	81780122	0.02782	2	2.74397e-06	0.00752257	22.0566	26.7132
			rs66465252	T	C	-0.1604	-0.0195392	0.2024	0.239693	0.0211338	0.3552	2912	63625302	0.03426	6	2.97201e-06	0.00747112	21.9046	26.7132
			rs73774928	G	A	0.234	0.0163508	0.0889	0.0667427	0.0367831	0.656667	2912	102855858	0.04877	5	1.68e-06	0.00784359	23.0053	26.7132
			rs77561506	A	G	-0.3561	-0.0540728	0.0355	0.0322495	0.0508655	0.287757	2912	55423735	0.07428	14	1.71799e-06	0.00783059	22.9669	26.7132
	SSC-A on CD8br	ebi-a-GCST90002082	rs11192024	T	A	-0.34	0.0159932	0.0267	0.0305904	0.0520027	0.758428	0.07321	10	3.54503e-06	106126407	3113	0.00688081	21.5545	22.4518
			rs112262410	T	C	-0.2303	0.00171736	0.0641	0.0625527	0.0371874	0.963166	0.04813	3	1.78698e-06	134400604	3113	0.0073012	22.8811	22.4518
			rs115752428	A	G	0.3845	-0.0775429	0.0226	0.014474	0.0758159	0.306413	0.07935	1	1.32501e-06	205560814	3113	0.00748611	23.465	22.4518
			rs117482121	A	G	-0.2912	-0.0593114	0.041	0.0137947	0.077343	0.443163	0.0588	18	7.68405e-07	75269360	3113	0.00781701	24.5103	22.4518
			rs13019266	C	T	-0.1075	-0.0193982	0.5798	0.679129	0.0193336	0.315696	0.02422	2	9.34803e-06	111604642	3113	0.00628854	19.6875	22.4518
			rs138038426	C	T	-0.8939	-0.174177	0.0039	0.0134514	0.0787119	0.0269085	0.1877	17	2.01099e-06	42576434	3113	0.00723298	22.6658	22.4518
			rs144027086	A	G	2.503	-0.0233696	0.0005	0.00481883	0.131507	0.858954	0.4929	7	4.02096e-07	15148913	3113	0.00821565	25.7706	22.4518
			rs147187095	C	T	2.037	0.0943437	0.0006	0.00905853	0.0940021	0.315555	0.4602	10	9.95497e-06	9454654	3113	0.00625439	19.5799	22.4518
			rs147779398	C	T	-0.5031	0.0719399	0.0122	0.0093814	0.0936078	0.442176	0.1119	7	7.13296e-06	42610990	3113	0.00645147	20.2008	22.4518
			rs191772295	C	T	0.5976	-0.123462	0.0088	0.0114685	0.0848318	0.145564	0.1293	18	3.94103e-06	21222946	3113	0.00681514	21.3474	22.4518
			rs5762053	A	G	-0.1361	-0.0363974	0.2122	0.114735	0.028979	0.209119	0.02917	22	3.21603e-06	27675461	3113	0.00694445	21.7553	22.4518
			rs62221356	A	G	1.147	0.104356	0.0022	0.0311886	0.0534494	0.0508881	0.2432	22	2.53799e-06	49522943	3113	0.00709461	22.229	22.4518
			rs62435615	T	C	-0.1293	0.0063076	0.2353	0.243895	0.0212895	0.767018	0.02822	6	4.79005e-06	147532536	3113	0.00669861	20.9799	22.4518
			rs7192172	A	G	0.1588	0.0226963	0.1343	0.113869	0.0283393	0.423202	0.03498	16	5.87598e-06	57127753	3113	0.00657683	20.596	22.4518
			rs72943263	T	C	0.3991	-0.0550036	0.0186	0.00830075	0.0990301	0.578606	0.08697	18	4.64002e-06	54275565	3113	0.0067192	21.0448	22.4518
			rs77789294	C	T	0.214	-0.0290292	0.0957	0.0353413	0.0490658	0.554093	0.04048	14	1.32401e-07	29178686	3113	0.00889787	27.9298	22.4518
			rs873857	C	G	-0.1148	-0.0400164	0.6094	0.644845	0.0189254	0.0344784	0.0244	16	2.63202e-06	84697706	3113	0.0070607	22.122	22.4518
			rs9266801	A	G	-0.1576	-0.00935183	0.2624	0.0360082	0.0483346	0.846582	0.03101	6	3.97201e-07	31376051	3113	0.00822889	25.8125	22.4518
	HLA DR on CD33- HLA DR+	ebi-a-GCST90002112	rs11576012	T	C	0.4345	0.0584207	0.0523	0.0199869	0.0645819	0.365679	31795619	0.08199	1635	1.31701e-07	6	0.0168867	28.0496	48.6256
			rs140697652	C	T	0.5782	-0.052721	0.0202	0.00448752	0.13648	0.699282	101713394	0.1267	1635	5.42101e-06	7	0.0125773	20.8004	48.6256
			rs1474618	A	C	-0.1723	-0.0254459	0.6101	0.710253	0.0199091	0.201214	18655570	0.03685	1635	3.18999e-06	6	0.013195	21.8355	48.6256
			rs2760980	A	G	1.049	0.0555121	0.1202	0.170745	0.0244732	0.0233122	32565201	0.06137	1635	2.43893e-60	6	0.151607	291.815	48.6256
			rs28714544	G	C	0.192	-0.00669928	0.2538	0.111811	0.0287991	0.816056	213189	0.0421	1635	5.45695e-06	7	0.0125612	20.7734	48.6256
			rs775443	T	C	-0.509	-0.0142704	0.9688	0.912723	0.0320296	0.655932	70122623	0.1058	1635	1.63999e-06	12	0.0139586	23.1171	48.6256
			rs78909221	G	A	-1.314	-0.0372164	0.0034	0.0104114	0.088404	0.673769	8219482	0.2921	1635	7.37208e-06	4	0.0122255	20.2114	48.6256
			rs79778131	A	G	-1.423	-0.0167466	0.0028	0.0198467	0.0645051	0.795159	94044559	0.3176	1635	7.92191e-06	11	0.0121292	20.0501	48.6256
			rs9268430	C	A	-0.4503	0.0085713	0.2939	0.0635175	0.0368957	0.816296	32345429	0.04481	1635	4.33611e-23	6	0.0581712	100.861	48.6256
			rs9279789	C	T	0.7114	-0.0452195	0.0453	0.00874981	0.097158	0.641629	32571079	0.1121	1635	2.86801e-10	6	0.0240398	40.224	48.6256
			rs928189	C	T	-0.1864	-0.0370005	0.2896	0.320558	0.0193106	0.0553558	94559274	0.03993	1635	3.292e-06	13	0.013153	21.7651	48.6256
			rs9310124	C	A	-0.1783	0.0489811	0.4917	0.374912	0.018678	0.00873131	68608477	0.03636	1635	1.033e-06	3	0.0144943	24.0173	48.6256
			rs9368784	T	G	0.3138	0.0178052	0.1049	0.226895	0.0215407	0.408472	33895001	0.06086	1635	2.84197e-07	6	0.016	26.5528	48.6256
			rs9545905	G	A	0.1708	0.0118807	0.6474	0.500939	0.0182346	0.514691	82450885	0.03753	1635	5.719e-06	13	0.0125093	20.6865	48.6256
	HLA DR on HLA DR+ T cell	ebi-a-GCST90002113	rs116985795	A	G	0.2231	0.0440957	0.0719	0.0810691	0.0332634	0.184954	13	105513838	3060	8.28896e-06	0.04997	0.00647201	19.9203	23.9566
			rs117406069	A	C	0.3669	0.0448701	0.0281	0.0607357	0.037749	0.23458	10	130262493	3060	2.97201e-06	0.07838	0.00710992	21.8978	23.9566
			rs11771690	G	A	0.8254	0.0811198	0.0051	0.0228397	0.0607152	0.181526	7	42031304	3060	7.25003e-06	0.1837	0.00655441	20.1756	23.9566
			rs11931648	C	T	0.1186	0.0239552	0.4761	0.350554	0.0189909	0.207165	4	117545645	3060	5.31398e-06	0.026	0.00675395	20.794	23.9566
			rs12449199	G	T	-0.2433	-0.0230588	0.3064	0.287692	0.0200187	0.249376	16	10968440	3060	3.30293e-18	0.02779	0.0244366	76.599	23.9566
			rs146706846	T	A	-1.232	-0.104119	0.0023	0.0136514	0.0781016	0.182493	15	100671214	3060	9.94695e-06	0.2783	0.00636357	19.5844	23.9566
			rs17512470	A	G	-0.3282	-0.0133075	0.0325	0.0225838	0.0604416	0.825738	1	60755909	3060	7.09496e-06	0.07295	0.00657116	20.2275	23.9566
			rs2027912	C	T	-0.1282	0.0107011	0.3497	0.36207	0.0188252	0.569731	14	107045318	3060	6.82307e-06	0.02844	0.00659661	20.3064	23.9566
			rs246230	T	C	0.2228	-0.0365316	0.1008	0.137078	0.0262584	0.164154	16	16132880	3060	5.96994e-07	0.04453	0.00811456	25.0173	23.9566
			rs2526231	T	A	1.366	-0.0047227	0.998	0.963175	0.0476827	0.921103	5	128296872	3060	8.46292e-06	0.3062	0.00646181	19.8887	23.9566
			rs2584732	A	G	-0.119	-0.00138077	0.4075	0.451096	0.0181282	0.939286	18	11025325	3060	5.36402e-06	0.02611	0.00674249	20.7585	23.9566
			rs34590422	A	C	0.1194	0.0212945	0.5059	0.394061	0.018757	0.256257	2	192127400	3060	5.43501e-06	0.02621	0.00673624	20.7391	23.9566
			rs4565150	C	T	-0.1261	-0.00503929	0.4907	0.406081	0.0183566	0.783684	4	6517066	3060	1.30101e-06	0.02601	0.00762263	23.4891	23.9566
			rs4588375	T	A	0.1233	0.0138796	0.6642	0.666289	0.0190974	0.467362	3	161826111	3060	8.67102e-06	0.02767	0.00644729	19.8438	23.9566
			rs55899966	T	C	0.1871	-0.0053249	0.1137	0.0802907	0.0342348	0.876395	20	361668	3060	5.99998e-06	0.04126	0.00667512	20.5497	23.9566
			rs609101	T	C	0.2019	-0.0131859	0.091	0.121932	0.0277348	0.634481	1	181413584	3060	9.39204e-06	0.0455	0.00639356	19.6773	23.9566
			rs62131098	A	G	-0.2656	-0.0209992	0.0596	0.083674	0.0328018	0.522053	19	11396934	3060	3.69803e-06	0.05729	0.00697489	21.479	23.9566
			rs7211380	G	A	0.2569	0.062498	0.0626	0.0673542	0.0359583	0.082199	17	64206768	3060	1.228e-06	0.05285	0.0076626	23.6132	23.9566
			rs74633806	C	T	0.3291	0.0116311	0.033	0.0265397	0.0561312	0.835843	4	76114786	3060	5.76806e-06	0.07246	0.00669607	20.6146	23.9566
