# Supplementary material for: Causality investigation among gut microbiota, immune cells, and prostate diseases: a Mendelian randomization study
Source: Front Microbiol. 2024 Sep 11;15:1445304. doi: 10.3389/fmicb.2024.1445304 (PMC11422081; doi:10.3389/fmicb.2024.1445304)
Supplement: Supplementary Table S3 — Causal effect of gut microbiota on prostate diseases. [file Table_3.XLSX]

## Sheet: Sheet1
Prostate disease	Gut microbiota	method	Number of SNPs	P-value	OR	low 95%CI	up 95%CI
Prostate cancer	class.Erysipelotrichia	MR Egger	12	0.534239	1.30434	0.580835633996996	2.92904
		Weighted median	12	0.0126157	0.715118	0.549485	0.93068
		Inverse variance weighted	12	0.00902505	0.776253	0.641852	0.938796
		Simple mode	12	0.122193	0.672888	0.423206	1.06988
		Weighted mode	12	0.134169	0.695085	0.44727	1.08021
	class.Mollicutes	MR Egger	12	0.837352	1.06967	0.57167	2.00151
		Weighted median	12	0.0617003	0.809848	0.649111	1.01039
		Inverse variance weighted	12	0.0042877	0.7621	0.632478	0.918288
		Simple mode	12	0.106706	0.7395	0.528105	1.03551
		Weighted mode	12	0.164763	0.776999	0.557331	1.08325
	class.Verrucomicrobiae	MR Egger	12	0.829813	0.941572	0.551551	1.60739
		Weighted median	12	0.269204	1.11742	0.917664	1.36066
		Inverse variance weighted	12	0.0127433051870393	1.2078	1.04106	1.40125
		Simple mode	12	0.733379	1.06087	0.761562	1.47782
		Weighted mode	12	0.714506	1.06087	0.779237	1.4443
	family.Erysipelotrichaceae	MR Egger	12	0.534239	1.30434	0.580836	2.92904
		Weighted median	12	0.0151485	0.715118	0.545587	0.937329
		Inverse variance weighted	12	0.00902505	0.776253	0.641852	0.938796
		Simple mode	12	0.124964	0.672888	0.421586	1.07399
		Weighted mode	12	0.145009	0.695085	0.441243	1.09496
	family.Verrucomicrobiaceae	MR Egger	12	0.829344	0.941411	0.551446	1.60715
		Weighted median	12	0.279128	1.11741	0.913904	1.36623
		Inverse variance weighted	12	0.0127512	1.20783	1.04105	1.40133
		Simple mode	12	0.721817	1.06082	0.772782	1.45622
		Weighted mode	12	0.699645	1.06082	0.792026	1.42084
	genus.Akkermansia	MR Egger	12	0.827593	0.94091	0.55163	1.6049
		Weighted median	12	0.285735	1.1173	0.911441	1.36966
		Inverse variance weighted	12	0.0127845	1.20761	1.04095	1.40095
		Simple mode	12	0.73103	1.06098	0.763523	1.47432
		Weighted mode	12	0.712158	1.06098	0.780978	1.44137
	genus.Butyrivibrio	MR Egger	16	0.128342	1.30579	0.944835	1.80465
		Weighted median	16	0.0699299	1.09336	0.992756	1.20416
		Inverse variance weighted	16	0.00630596	1.10682	1.02908	1.19043
		Simple mode	16	0.553131	1.05418	0.888957	1.25012
		Weighted mode	16	0.588652	1.05241	0.87802	1.26143
	order.Erysipelotrichales	MR Egger	12	0.534239	1.30434	0.580836	2.92904
		Weighted median	12	0.0109626	0.715118	0.552306	0.925925
		Inverse variance weighted	12	0.00902505	0.776253	0.641852	0.938796
		Simple mode	12	0.136172	0.672888	0.415145	1.09065
		Weighted mode	12	0.152123	0.695085	0.437352	1.1047
	order.Verrucomicrobiales	MR Egger	12	0.829813	0.941572	0.551551	1.60739
		Weighted median	12	0.26841	1.11742	0.917964	1.36022
		Inverse variance weighted	12	0.0127433	1.2078	1.04106	1.40125
		Simple mode	12	0.720458	1.06087	0.773872	1.45431
		Weighted mode	12	0.697135	1.06087	0.793911	1.41761
	phylum.Tenericutes	MR Egger	12	0.837352	1.06967	0.57167	2.00151
		Weighted median	12	0.0555693	0.809848	0.652567	1.00504
		Inverse variance weighted	12	0.0042877	0.7621	0.632478	0.918288
		Simple mode	12	0.111084	0.7395	0.525616	1.04042
		Weighted mode	12	0.127175	0.776999	0.575776	1.04855
Prostatitis	family.Prevotellaceae	MR Egger	17	0.536662	0.37212	0.0173801	7.96738
		Weighted median	17	0.0875811	0.346215	0.102522	1.16916
		Inverse variance weighted	17	0.0244519	0.343999	0.135781	0.871517
		Simple mode	17	0.23099	0.284135	0.0392053	2.05923
		Weighted mode	17	0.304232	0.322549	0.0399235	2.60593
	genus.Eubacteriumnodatumgroup	MR Egger	11	0.711691	1.71118	0.108312	27.0344
		Weighted median	11	0.152291	1.81363	0.802678	4.09786
		Inverse variance weighted	11	0.0324041	1.9155	1.05601	3.4745
		Simple mode	11	0.203447	2.76776	0.63875	11.9929
		Weighted mode	11	0.277083	2.13673	0.585487	7.798
	genus.RuminococcaceaeNK4A214group	MR Egger	11	0.711691	1.71118	0.108312	27.0344
		Weighted median	11	0.146706	1.81363	0.811646	4.05258
		Inverse variance weighted	11	0.0324041	1.9155	1.05601	3.4745
		Simple mode	11	0.196069	2.76776	0.655538	11.6858
		Weighted mode	11	0.298493	2.13673	0.55006	8.30024
	order.Rhodospirillales	MR Egger	67	0.211863	0.298472	0.0455671	1.95504
		Weighted median	67	0.396123	0.791856	0.461892	1.35754
		Inverse variance weighted	67	0.04228	0.669386	0.454388	0.986112
		Simple mode	67	0.841936	0.874347	0.234839	3.25535
		Weighted mode	67	0.841943	0.874347	0.234825	3.25555
Benign Prostatic Hyperplasia	class.Coriobacteriia	MR Egger	16	0.69468	0.927431	0.641576	1.34065
		Weighted median	16	0.104382	0.831525	0.665537	1.03891
		Inverse variance weighted	16	0.0223787827675713	0.830217	0.707688958991426	0.973958699260322
		Simple mode	16	0.3289	0.832854	0.583844	1.18807
		Weighted mode	16	0.238476	0.835028	0.62618	1.11353
	class.Deltaproteobacteria	MR Egger	14	0.0837805	0.623019	0.380976	1.01884
		Weighted median	14	0.0514952	0.788507	0.620782	1.00155
		Inverse variance weighted	14	0.0129736	0.804642	0.677849	0.955151
		Simple mode	14	0.230191	0.768704	0.510388	1.15776
		Weighted mode	14	0.149124	0.750121	0.519438	1.08325
	class.Negativicutes	MR Egger	12	0.902263	0.959865	0.507435	1.81568
		Weighted median	12	0.349076	0.877882	0.668403	1.15301
		Inverse variance weighted	12	0.0498245	0.818857	0.670628	0.99985
		Simple mode	12	0.0900331	0.646739	0.408438	1.02407
		Weighted mode	12	0.842721	0.952452	0.59529	1.5239
	family.Coriobacteriaceae	MR Egger	16	0.69468	0.927431	0.641576	1.34065
		Weighted median	16	0.103498	0.831525	0.665915	1.03832
		Inverse variance weighted	16	0.0223788	0.830217	0.707689	0.973959
		Simple mode	16	0.337186	0.832854	0.580153	1.19562
		Weighted mode	16	0.232048	0.835028	0.628762	1.10896
	family.Desulfovibrionaceae	MR Egger	12	0.0991251	0.620518	0.370938	1.03802
		Weighted median	12	0.0472214	0.782304	0.613843	0.996997
		Inverse variance weighted	12	0.0185701797702815	0.794909	0.65663021817543	0.962307656769115
		Simple mode	12	0.247038	0.76656	0.500558	1.17392
		Weighted mode	12	0.126016	0.743513	0.523498	1.056
	genus.Clostridiuminnocuumgroup	MR Egger	11	0.108899	0.587506	0.327013	1.05551
		Weighted median	11	0.219148	0.91559	0.795449	1.05388
		Inverse variance weighted	11	0.00978375	0.868332	0.780130457507989	0.966506
		Simple mode	11	0.657717	0.939981	0.720658	1.22605
		Weighted mode	11	0.625688	0.942032	0.746552	1.1887
	genus.Dorea	MR Egger	12	0.959797	0.984989	0.555059	1.74793
		Weighted median	12	0.032045	0.748364	0.574145	0.975449
		Inverse variance weighted	12	0.00381573	0.749063	0.615892999289374	0.911028
		Simple mode	12	0.240873	0.739385	0.458729	1.19175
		Weighted mode	12	0.216462	0.73336	0.461328	1.1658
	genus.LachnospiraceaeNC2004group	MR Egger	10	0.160917	0.632224	0.353396	1.13105
		Weighted median	10	0.148001	0.883456	0.746917	1.04496
		Inverse variance weighted	10	0.0489192	0.871939	0.760769427443578	0.999353
		Simple mode	10	0.361723	0.875712	0.668017	1.14798
		Weighted mode	10	0.318355	0.875712	0.684559	1.12024
	genus.RuminococcaceaeNK4A214group	MR Egger	16	0.877929	1.03851	0.646825	1.66738
		Weighted median	16	0.0858074	1.20609	0.973942	1.49358
		Inverse variance weighted	16	0.0162994	1.21769	1.03692	1.42998
		Simple mode	16	0.0734645	1.46906	0.992945	2.17347
		Weighted mode	16	0.979659	0.995304	0.697297	1.42067
	genus.Sellimonas	MR Egger	10	0.579292	0.824085	0.427499	1.58858
		Weighted median	10	0.277768	1.07629	0.94247	1.22912
		Inverse variance weighted	10	0.0339195	1.1253	1.009	1.25501
		Simple mode	10	0.933504	1.01068	0.792863	1.28834
		Weighted mode	10	0.932223	1.01068	0.79652	1.28243
	order.Coriobacteriales	MR Egger	16	0.69468	0.927431	0.641576	1.34065
		Weighted median	16	0.128895	0.831525	0.65532	1.05511
		Inverse variance weighted	16	0.0223788	0.830217	0.707688958991426	0.973959
		Simple mode	16	0.347694	0.832854	0.57541	1.20548
		Weighted mode	16	0.219195	0.835028	0.633903	1.09997
	order.Desulfovibrionales	MR Egger	13	0.0828648	0.621321	0.381035	1.01314
		Weighted median	13	0.0780326	0.800404	0.624836	1.0253
		Inverse variance weighted	13	0.0166621942102872	0.80303	0.671021797800301	0.96100704525317
		Simple mode	13	0.255171	0.778917	0.517033	1.17345
		Weighted mode	13	0.15765	0.749747	0.515514	1.09041
	order.Selenomonadales	MR Egger	12	0.902263	0.959865	0.507435	1.81568
		Weighted median	12	0.358347	0.877882	0.664869	1.15914
		Inverse variance weighted	12	0.0498245020263259	0.818857	0.67062769970092	0.999850484769915
		Simple mode	12	0.0821952	0.646739	0.413765	1.01089
		Weighted mode	12	0.840461	0.952452	0.599328	1.51364
	phylum.Verrucomicrobia	MR Egger	12	0.669076	0.8963	0.550562	1.45915
		Weighted median	12	0.00209516	1.4536	1.14538	1.84477
		Inverse variance weighted	12	0.00148868	1.36871	1.12775	1.66114
		Simple mode	12	0.039763	1.59945	1.07771	2.37378
		Weighted mode	12	0.0862969	1.54658	0.982491	2.43453
