# Supplementary material for: Causality investigation among gut microbiota, immune cells, and prostate diseases: a Mendelian randomization study
Source: Front Microbiol. 2024 Sep 11;15:1445304. doi: 10.3389/fmicb.2024.1445304 (PMC11422081; doi:10.3389/fmicb.2024.1445304)
Supplement: Supplementary Table S4 — Causal analysis of prostate diseases on gut microbiota. [file Table_4.XLSX]

## Sheet: Sheet1
Prostate disease	Gut microbiota	method	nsnp	b	se	pval	lo_ci	up_ci	or	or_lci95	or_uci95
Prostate cancer	class.Erysipelotrichia.id.2147	MR Egger	30	-0.0303213	0.0390365	0.443824	-0.106833	0.0461903	0.970134	0.898676	1.04727
		Weighted median	30	0.00306135	0.0193764	0.874462	-0.0349165	0.0410392	1.00307	0.965686	1.04189
		Inverse variance weighted	30	0.00946863	0.0139212	0.496405	-0.017817	0.0367542	1.00951	0.982341	1.03744
		Simple mode	30	-0.00206062	0.0401231	0.959393	-0.0807019	0.0765806	0.997941	0.922469	1.07959
		Weighted mode	30	-0.0148888	0.0325284	0.650567	-0.0786444	0.0488668	0.985222	0.924369	1.05008
	class.Mollicutes.id.3920	MR Egger	30	-0.0433157	0.0476979	0.371563	-0.136804	0.0501723	0.957609	0.872141	1.05145
		Weighted median	30	0.00194202	0.0261527	0.940806	-0.0493172	0.0532013	1.00194	0.951879	1.05464
		Inverse variance weighted	30	0.0080338	0.0169848	0.636213	-0.0252563	0.0413239	1.00807	0.97506	1.04219
		Simple mode	30	0.0351686	0.0505402	0.492059	-0.0638901	0.134227	1.03579	0.938108	1.14365
		Weighted mode	30	0.00696223	0.0402687	0.863936	-0.0719644	0.0858889	1.00699	0.930564	1.08969
	class.Verrucomicrobiae.id.4029	MR Egger	30	0.0836871	0.0467903	0.0845127	-0.00802198	0.175396	1.08729	0.99201	1.19172
		Weighted median	30	0.031244	0.0239336	0.191741	-0.0156658	0.0781538	1.03174	0.984456	1.08129
		Inverse variance weighted	30	0.0233796	0.0166245	0.159624	-0.00920434	0.0559636	1.02366	0.990838	1.05756
		Simple mode	30	0.0360875	0.0461488	0.440564	-0.0543642	0.126539	1.03675	0.947087	1.13489
		Weighted mode	30	0.043814	0.0391541	0.272318	-0.0329281	0.120556	1.04479	0.967608	1.12812
	family.Verrucomicrobiaceae.id.4036	MR Egger	30	0.0837231	0.0467904	0.0843862	-0.00798602	0.175432	1.08733	0.992046	1.19176
		Weighted median	30	0.031159	0.0228731	0.173117	-0.0136723	0.0759903	1.03165	0.986421	1.07895
		Inverse variance weighted	30	0.0233984	0.0166245	0.15929	-0.00918561	0.0559824	1.02367	0.990856	1.05758
		Simple mode	30	0.0365371	0.0455196	0.428697	-0.0526813	0.125755	1.03721	0.948682	1.134
		Weighted mode	30	0.0431678	0.0381835	0.267514	-0.0316719	0.118008	1.04411	0.968824	1.12525
	genus.Akkermansia.id.4037	MR Egger	30	0.0841763	0.0467922	0.0828166	-0.0075364	0.175889	1.08782	0.992492	1.19231
		Weighted median	30	0.0306281	0.0229735	0.182468	-0.0143999	0.0756561	1.0311	0.985703	1.07859
		Inverse variance weighted	30	0.0230803	0.0166252	0.165055	-0.00950511	0.0556657	1.02335	0.99054	1.05724
		Simple mode	30	0.0362872	0.0466895	0.443333	-0.0552242	0.127799	1.03695	0.946273	1.13632
		Weighted mode	30	0.0440885	0.0392059	0.270008	-0.0327551	0.120932	1.04507	0.967775	1.12855
	genus.Butyrivibrio.id.1993	MR Egger	30	0.0940418	0.0860759	0.283905	-0.074667	0.262751	1.09861	0.928052	1.3005
		Weighted median	30	0.00192712	0.0430517	0.964296	-0.0824542	0.0863084	1.00193	0.920854	1.09014
		Inverse variance weighted	30	0.00728937	0.0307194	0.812433	-0.0529206	0.0674994	1.00732	0.948455	1.06983
		Simple mode	30	0.00470999	0.0839375	0.955637	-0.159807	0.169227	1.00472	0.852308	1.18439
		Weighted mode	30	-0.00929749	0.0723771	0.898672	-0.151157	0.132562	0.990746	0.859713	1.14175
	order.Erysipelotrichales.id.2148	MR Egger	30	-0.0303213	0.0390365	0.443824	-0.106833	0.0461903	0.970134	0.898676	1.04727
		Weighted median	30	0.00306135	0.0198602	0.877495	-0.0358646	0.0419873	1.00307	0.964771	1.04288
		Inverse variance weighted	30	0.00946863	0.0139212	0.496405	-0.017817	0.0367542	1.00951	0.982341	1.03744
		Simple mode	30	-0.00206062	0.0382309	0.957385	-0.0769932	0.0728719	0.997941	0.925896	1.07559
		Weighted mode	30	-0.0148888	0.0310995	0.63571	-0.0758439	0.0460663	0.985222	0.926961	1.04714
	order.Verrucomicrobiales.id.4030	MR Egger	30	0.0836871	0.0467903	0.0845127	-0.00802198	0.175396	1.08729	0.99201	1.19172
		Weighted median	30	0.031244	0.0228884	0.172235	-0.0136173	0.0761054	1.03174	0.986475	1.07908
		Inverse variance weighted	30	0.0233796	0.0166245	0.159624	-0.00920434	0.0559636	1.02366	0.990838	1.05756
		Simple mode	30	0.0360875	0.0450004	0.429112	-0.0521133	0.124288	1.03675	0.949221	1.13234
		Weighted mode	30	0.043814	0.0400612	0.283099	-0.034706	0.122334	1.04479	0.965889	1.13013
	phylum.Tenericutes.id.3919	MR Egger	30	-0.0433157	0.0476979	0.371563	-0.136804	0.0501723	0.957609	0.872141	1.05145
		Weighted median	30	0.00194202	0.0250043	0.938093	-0.0470665	0.0509505	1.00194	0.954024	1.05227
		Inverse variance weighted	30	0.0080338	0.0169848	0.636213	-0.0252563	0.0413239	1.00807	0.97506	1.04219
		Simple mode	30	0.0351686	0.0495852	0.483829	-0.0620184	0.132356	1.03579	0.939866	1.14151
		Weighted mode	30	0.00696223	0.0403186	0.864102	-0.0720621	0.0859866	1.00699	0.930473	1.08979
Prostatitis	family.Prevotellaceae.id.960	MR Egger	5	0.0628562	0.0413413	0.225739	-0.0181727	0.143885	1.06487	0.981991	1.15475
		Weighted median	5	-0.0108925	0.0127742	0.39383	-0.0359299	0.014145	0.989167	0.964708	1.01425
		Inverse variance weighted	5	0.000670592	0.0101231	0.947184	-0.0191707	0.0205119	1.00067	0.981012	1.02072
		Simple mode	5	-0.0127594	0.019106	0.540804	-0.0502072	0.0246884	0.987322	0.951032	1.025
		Weighted mode	5	-0.0129335	0.0175014	0.500923	-0.0472362	0.0213692	0.98715	0.953862	1.0216
	genus.Eubacteriumnodatumgroup.id.11297	MR Egger	4	-0.0706795	0.1194	0.613884	-0.304703	0.163344	0.931761	0.737342	1.17744
		Weighted median	4	-0.0406541	0.0277335	0.142679	-0.0950118	0.0137035	0.960161	0.909362	1.0138
		Inverse variance weighted	4	-0.0364764	0.0224843	0.104739	-0.0805457	0.00759292	0.964181	0.922613	1.00762
		Simple mode	4	-0.0599451	0.0437299	0.263989	-0.145656	0.0257655	0.941816	0.864455	1.0261
		Weighted mode	4	-0.0599451	0.0426194	0.25426	-0.143479	0.023589	0.941816	0.866339	1.02387
	genus.RuminococcaceaeNK4A214group.id.11358	MR Egger	5	0.0179365	0.0401233	0.685153	-0.0607051	0.0965781	1.0181	0.941101	1.1014
		Weighted median	5	-0.00214404	0.0125475	0.864323	-0.0267372	0.0224491	0.997858	0.973617	1.0227
		Inverse variance weighted	5	-0.0039837	0.00989493	0.687242	-0.0233778	0.0154104	0.996024	0.976893	1.01553
		Simple mode	5	0.00165199	0.0171713	0.927984	-0.0320037	0.0353077	1.00165	0.968503	1.03594
		Weighted mode	5	0.000322425	0.0164398	0.985292	-0.0318995	0.0325444	1.00032	0.968604	1.03308
	order.Rhodospirillales.id.2667	MR Egger	5	0.00400998	0.0999394	0.970515	-0.191871	0.199891	1.00402	0.825413	1.22127
		Weighted median	5	-0.0107975	0.0179265	0.546962	-0.0459335	0.0243385	0.989261	0.955106	1.02464
		Inverse variance weighted	5	-0.0114588	0.0213732	0.591868	-0.0533502	0.0304326	0.988607	0.948048	1.0309
		Simple mode	5	-0.00614372	0.024814	0.816641	-0.0547792	0.0424917	0.993875	0.946694	1.04341
		Weighted mode	5	-0.00665006	0.0214589	0.772113	-0.0487095	0.0354093	0.993372	0.952458	1.03604
Benign Prostatic Hyperplasia	class.Coriobacteriia.id.809	MR Egger	13	0.117173	0.0999659	0.265905	-0.0787601	0.313106	1.12431	0.924262	1.36767
		Weighted median	13	0.0393448	0.0339002	0.245802	-0.0270996	0.105789	1.04013	0.973264	1.11159
		Inverse variance weighted	13	0.0238343	0.0249446	0.339331	-0.0250572	0.0727258	1.02412	0.975254	1.07544
		Simple mode	13	0.0500213	0.0584294	0.408713	-0.0645002	0.164543	1.05129	0.937536	1.17885
		Weighted mode	13	0.0525338	0.044711	0.262798	-0.0350998	0.140167	1.05394	0.965509	1.15047
	class.Deltaproteobacteria.id.3087	MR Egger	13	0.0292829	0.127103	0.822019	-0.219839	0.278405	1.02972	0.802648	1.32102
		Weighted median	13	-0.0227147	0.0347456	0.513278	-0.0908162	0.0453868	0.977541	0.913186	1.04643
		Inverse variance weighted	13	-0.00849087	0.0305635	0.781157	-0.0683953	0.0514136	0.991545	0.933891	1.05276
		Simple mode	13	-0.0297232	0.0504923	0.567	-0.128688	0.0692417	0.970714	0.879248	1.0717
		Weighted mode	13	-0.0236423	0.0477788	0.629656	-0.117289	0.070004	0.976635	0.889328	1.07251
	class.Negativicutes.id.2164	MR Egger	13	-0.0182919	0.0930236	0.847697	-0.200618	0.164034	0.981874	0.818225	1.17825
		Weighted median	13	-0.029923	0.031561	0.343077	-0.0917826	0.0319365	0.97052	0.912303	1.03245
		Inverse variance weighted	13	-0.0229795	0.0232547	0.323072	-0.0685587	0.0225998	0.977283	0.933739	1.02286
		Simple mode	13	-0.054936	0.0585359	0.366493	-0.169666	0.0597944	0.946546	0.843946	1.06162
		Weighted mode	13	-0.0579084	0.0559211	0.320837	-0.167514	0.0516971	0.943736	0.845765	1.05306
	family.Coriobacteriaceae.id.811	MR Egger	13	0.117173	0.0999659	0.265905	-0.0787601	0.313106	1.12431	0.924262	1.36767
		Weighted median	13	0.0393448	0.0326803	0.228616	-0.0247086	0.103398	1.04013	0.975594	1.10893
		Inverse variance weighted	13	0.0238343	0.0249446	0.339331	-0.0250572	0.0727258	1.02412	0.975254	1.07544
		Simple mode	13	0.0500213	0.0568619	0.396298	-0.061428	0.161471	1.05129	0.940421	1.17524
		Weighted mode	13	0.0525338	0.0467979	0.283579	-0.03919	0.144258	1.05394	0.961568	1.15518
	family.Desulfovibrionaceae.id.3169	MR Egger	13	0.0288643	0.127118	0.824536	-0.220286	0.278015	1.02928	0.802289	1.32051
		Weighted median	13	-0.0141244	0.0349971	0.686516	-0.0827188	0.05447	0.985975	0.92061	1.05598
		Inverse variance weighted	13	-0.00632479	0.0305498	0.835985	-0.0662024	0.0535528	0.993695	0.935941	1.05501
		Simple mode	13	-0.0290472	0.0537142	0.598559	-0.134327	0.0762327	0.971371	0.874304	1.07921
		Weighted mode	13	-0.0158412	0.0460409	0.736749	-0.106081	0.0743989	0.984284	0.899351	1.07724
	genus.Clostridiuminnocuumgroup.id.14397	MR Egger	13	-0.345619	0.223219	0.149812	-0.783128	0.0918891	0.707782	0.456974	1.09624
		Weighted median	13	-0.0283255	0.0654154	0.665008	-0.15654	0.0998887	0.972072	0.855098	1.10505
		Inverse variance weighted	13	0.0423988	0.0608702	0.486088	-0.0769069	0.161705	1.04331	0.925976	1.17551
		Simple mode	13	-0.0484427	0.103491	0.648112	-0.251286	0.1544	0.952712	0.7778	1.16696
		Weighted mode	13	-0.0452831	0.0867639	0.61123	-0.21534	0.124774	0.955727	0.806267	1.13289
	genus.Dorea.id.1997	MR Egger	13	0.200233	0.0944095	0.0574801	0.0151906	0.385276	1.22169	1.01531	1.47002
		Weighted median	13	0.0450868	0.0327327	0.168381	-0.0190692	0.109243	1.04612	0.981111	1.11543
		Inverse variance weighted	13	0.0538364	0.0238784	0.0241583	0.00703465	0.100638	1.05531	1.00706	1.10588
		Simple mode	13	0.0446314	0.0546543	0.430064	-0.0624911	0.151754	1.04564	0.939421	1.16387
		Weighted mode	13	0.0571193	0.0461902	0.239888	-0.0334135	0.147652	1.05878	0.967139	1.15911
	genus.LachnospiraceaeNC2004group.id.11316	MR Egger	13	-0.00868155	0.182325	0.962876	-0.366039	0.348676	0.991356	0.693476	1.41719
		Weighted median	13	0.0052765	0.0543217	0.92262	-0.101194	0.111747	1.00529	0.903758	1.11823
		Inverse variance weighted	13	0.0106307	0.043768	0.808092	-0.0751546	0.0964161	1.01069	0.9276	1.10122
		Simple mode	13	0.0192472	0.084578	0.823814	-0.146526	0.18502	1.01943	0.863703	1.20324
		Weighted mode	13	0.00347851	0.071437	0.961965	-0.136538	0.143495	1.00348	0.872373	1.1543
	genus.RuminococcaceaeNK4A214group.id.11358	MR Egger	13	0.0459393	0.156626	0.774747	-0.261047	0.352925	1.04701	0.770245	1.42322
		Weighted median	13	-0.0526697	0.041905	0.208796	-0.134804	0.0294642	0.948693	0.873888	1.0299
		Inverse variance weighted	13	-0.0310043	0.037942	0.413843	-0.105371	0.0433621	0.969471	0.899991	1.04432
		Simple mode	13	-0.0527747	0.0710708	0.472031	-0.192073	0.086524	0.948594	0.825246	1.09038
		Weighted mode	13	-0.0662133	0.0795327	0.42137	-0.222097	0.0896707	0.935931	0.800837	1.09381
	genus.Sellimonas.id.14369	MR Egger	13	0.166587	0.220491	0.465803	-0.265575	0.59875	1.18127	0.766765	1.81984
		Weighted median	13	0.0403851	0.0697049	0.562337	-0.0962364	0.177007	1.04121	0.908249	1.19364
		Inverse variance weighted	13	0.0517514	0.0552534	0.348954	-0.0565452	0.160048	1.05311	0.945024	1.17357
		Simple mode	13	0.0440061	0.106122	0.685698	-0.163994	0.252006	1.04499	0.848747	1.2866
		Weighted mode	13	0.041132	0.102152	0.694284	-0.159087	0.241351	1.04199	0.852922	1.27297
	order.Coriobacteriales.id.810	MR Egger	13	0.117173	0.0999659	0.265905	-0.0787601	0.313106	1.12431	0.924262	1.36767
		Weighted median	13	0.0393448	0.0317664	0.215506	-0.0229173	0.101607	1.04013	0.977343	1.10695
		Inverse variance weighted	13	0.0238343	0.0249446	0.339331	-0.0250572	0.0727258	1.02412	0.975254	1.07544
		Simple mode	13	0.0500213	0.0550336	0.381284	-0.0578446	0.157887	1.05129	0.943797	1.17103
		Weighted mode	13	0.0525338	0.0497163	0.311471	-0.0449102	0.149978	1.05394	0.956083	1.16181
	order.Desulfovibrionales.id.3156	MR Egger	13	0.0282461	0.126337	0.827184	-0.219374	0.275867	1.02865	0.803021	1.31767
		Weighted median	13	-0.0165773	0.0349283	0.635066	-0.0850367	0.0518822	0.983559	0.918479	1.05325
		Inverse variance weighted	13	-0.00599198	0.0303576	0.84353	-0.0654929	0.0535089	0.994026	0.936606	1.05497
		Simple mode	13	-0.0286535	0.0558284	0.617099	-0.138077	0.0807702	0.971753	0.871031	1.08412
		Weighted mode	13	-0.0198581	0.0451141	0.667635	-0.108282	0.0685656	0.980338	0.897375	1.07097
	order.Selenomonadales.id.2165	MR Egger	13	-0.0182919	0.0930236	0.847697	-0.200618	0.164034	0.981874	0.818225	1.17825
		Weighted median	13	-0.029923	0.0319783	0.349413	-0.0926006	0.0327545	0.97052	0.911558	1.0333
		Inverse variance weighted	13	-0.0229795	0.0232547	0.323072	-0.0685587	0.0225998	0.977283	0.933739	1.02286
		Simple mode	13	-0.054936	0.0561523	0.347218	-0.164995	0.0551224	0.946546	0.847898	1.05667
		Weighted mode	13	-0.0579084	0.0545243	0.309113	-0.164776	0.0489592	0.943736	0.848084	1.05018
	phylum.Verrucomicrobia.id.3982	MR Egger	13	-0.0679982	0.146124	0.650761	-0.354402	0.218405	0.934262	0.701593	1.24409
		Weighted median	13	-0.013167	0.0407163	0.746404	-0.0929709	0.0666369	0.986919	0.91122	1.06891
		Inverse variance weighted	13	0.00768938	0.0354483	0.828272	-0.0617894	0.0771681	1.00772	0.940081	1.08022
		Simple mode	13	-0.0115699	0.069104	0.869822	-0.147014	0.123874	0.988497	0.863282	1.13187
		Weighted mode	13	-0.00971995	0.0657672	0.88496	-0.138624	0.119184	0.990327	0.870556	1.12658
