# Supplementary material for: Causality investigation among gut microbiota, immune cells, and prostate diseases: a Mendelian randomization study
Source: Front Microbiol. 2024 Sep 11;15:1445304. doi: 10.3389/fmicb.2024.1445304 (PMC11422081; doi:10.3389/fmicb.2024.1445304)
Supplement: Supplementary Table S5 — Causal effect of immune cells on prostate diseases. [file Table_5.XLSX]

## Sheet: Sheet1
Prostate disease	Immune cell	ID	method	nsnp	b	se	pval	OR	or_lci95	or_uci95
Prostate cancer	IgD+ CD38br %lymphocyte	ebi-a-GCST90001429	MR Egger	25	0.0984235	0.0575601	0.100739	1.10343	0.985709	1.23521
			Weighted median	25	0.0694843	0.0396148	0.0794309	1.07196	0.991872	1.1585
			Inverse variance weighted	25	0.0565033	0.0271413	0.0373589	1.05813	1.00331	1.11594
			Simple mode	25	-0.00616022	0.0730188	0.933466	0.993859	0.86133	1.14678
			Weighted mode	25	0.0715287	0.0585998	0.234084	1.07415	0.957598	1.20489
	CD62L- HLA DR++ monocyte AC	ebi-a-GCST90001454	MR Egger	17	-0.0580848	0.0754304	0.45323	0.94357	0.813891	1.09391
			Weighted median	17	-0.0996896	0.0468494	0.0333478	0.905118	0.825708	0.992166
			Inverse variance weighted	17	-0.0796707	0.0335665	0.0176196	0.92342	0.864623	0.986216
			Simple mode	17	-0.107544	0.0753056	0.172494	0.898037	0.774806	1.04087
			Weighted mode	17	-0.0985867	0.0660638	0.155077	0.906117	0.796067	1.03138
	CD62L- DC AC	ebi-a-GCST90001462	MR Egger	17	0.0316081	0.0158088	0.0640163	1.03211	1.00062	1.06459
			Weighted median	17	0.0257694	0.0168229	0.125571	1.0261	0.992822	1.0605
			Inverse variance weighted	17	0.0326839	0.0130017	0.0119434	1.03322	1.00723	1.05989
			Simple mode	17	0.0266441	0.0309412	0.401893	1.027	0.966571	1.09121
			Weighted mode	17	0.0288868	0.0141931	0.0587363	1.02931	1.00107	1.05834
	CD39+ resting Treg AC	ebi-a-GCST90001483	MR Egger	28	-0.0318929	0.0198649	0.120465	0.96861	0.931622	1.00707
			Weighted median	28	-0.00465264	0.0206434	0.821683	0.995358	0.955889	1.03646
			Inverse variance weighted	28	-0.0349528	0.0146824	0.0172852	0.965651	0.938258	0.993844
			Simple mode	28	-0.0130395	0.0360553	0.720426	0.987045	0.9197	1.05932
			Weighted mode	28	-0.0161088	0.0204174	0.437	0.98402	0.945419	1.0242
	CD39+ resting Treg % CD4 Treg	ebi-a-GCST90001485	MR Egger	34	-0.02496	0.0124843	0.0541257	0.975349	0.951773	0.999509
			Weighted median	34	-0.0106356	0.0144744	0.462471	0.989421	0.961745	1.01789
			Inverse variance weighted	34	-0.0228563	0.00969551	0.0184027	0.977403	0.959004	0.996154
			Simple mode	34	-0.0253768	0.0261548	0.338978	0.974942	0.926223	1.02622
			Weighted mode	34	-0.0170087	0.0123264	0.176909	0.983135	0.959668	1.00718
	Secreting Treg % CD4 Treg	ebi-a-GCST90001493	MR Egger	29	0.041371	0.0187014	0.0356001	1.04224	1.00473	1.08115
			Weighted median	29	0.0325965	0.0188261	0.0833704	1.03313	0.995707	1.07197
			Inverse variance weighted	29	0.0310088	0.0147085	0.0350115	1.03149	1.00218	1.06166
			Simple mode	29	0.04772	0.036516	0.201904	1.04888	0.976431	1.1267
			Weighted mode	29	0.0282788	0.0169954	0.107283	1.02868	0.994981	1.06353
	CD39+ secreting Treg %secreting Treg	ebi-a-GCST90001496	MR Egger	27	-0.0385322	0.0207154	0.0746797	0.962201	0.923916	1.00207
			Weighted median	27	-0.0399024	0.0222045	0.0723297	0.960883	0.919962	1.00363
			Inverse variance weighted	27	-0.0305567	0.0154109	0.0473904	0.969905	0.941047	0.999649
			Simple mode	27	-0.087487	0.0386414	0.032142	0.916231	0.849401	0.988319
			Weighted mode	27	-0.0456205	0.0235533	0.0636945	0.955404	0.912301	1.00054
	CD39+ secreting Treg %CD4 Treg	ebi-a-GCST90001497	MR Egger	21	-0.0534693	0.0221446	0.0260051	0.947935	0.907672	0.989985
			Weighted median	21	-0.0407935	0.0248965	0.101313	0.960027	0.914305	1.00804
			Inverse variance weighted	21	-0.0363946	0.0167042	0.0293491	0.96426	0.933201	0.996352
			Simple mode	21	-0.0901283	0.0369292	0.0240942	0.913814	0.850008	0.98241
			Weighted mode	21	-0.0438469	0.0219119	0.0591435	0.957101	0.916866	0.999101
	Activated & resting Treg % CD4 Treg	ebi-a-GCST90001499	MR Egger	27	-0.0411106	0.0193734	0.0439231	0.959723	0.923964	0.996866
			Weighted median	27	-0.0339329	0.0200701	0.0908903	0.966636	0.92935	1.00542
			Inverse variance weighted	27	-0.0309842	0.0153288	0.0432483	0.969491	0.940796	0.999061
			Simple mode	27	-0.0565148	0.0344323	0.112772	0.945052	0.883378	1.01103
			Weighted mode	27	-0.0314645	0.0163696	0.065612	0.969025	0.938428	1.00062
	CD33br HLA DR+ CD14dim AC	ebi-a-GCST90001520	MR Egger	28	0.0358413	0.0161815	0.0357316	1.03649	1.00413	1.06989
			Weighted median	28	0.00770936	0.0186821	0.679855	1.00774	0.971506	1.04532
			Inverse variance weighted	28	0.0248011	0.0124321	0.0460505	1.02511	1.00043	1.0504
			Simple mode	28	-0.022081	0.0380363	0.566375	0.978161	0.90789	1.05387
			Weighted mode	28	0.021183	0.0208004	0.317531	1.02141	0.980605	1.06391
	Mo MDSC AC	ebi-a-GCST90001530	MR Egger	17	-0.0396616	0.0478391	0.420066	0.961115	0.875092	1.05559
			Weighted median	17	-0.0428985	0.0291694	0.141381	0.958009	0.904774	1.01438
			Inverse variance weighted	17	-0.0433692	0.0201906	0.0317148	0.957558	0.920404	0.996212
			Simple mode	17	-0.0146314	0.0520941	0.782413	0.985475	0.88982	1.09141
			Weighted mode	17	-0.0403806	0.0328567	0.236844	0.960424	0.900523	1.02431
	CD14+ CD16+ monocyte AC	ebi-a-GCST90001580	MR Egger	17	-0.0572697	0.0347846	0.120465	0.944339	0.882102	1.01097
			Weighted median	17	-0.0652043	0.0312306	0.0368129	0.936876	0.881248	0.996016
			Inverse variance weighted	17	-0.0526414	0.0229736	0.021941	0.94872	0.906949	0.992416
			Simple mode	17	-0.0622556	0.0468921	0.20293	0.939643	0.857131	1.0301
			Weighted mode	17	-0.0507379	0.0293939	0.103578	0.950528	0.897314	1.0069
	CD39+ CD4+ AC	ebi-a-GCST90001660	MR Egger	25	-0.046276	0.0250373	0.0774598	0.954778	0.909056	1.0028
			Weighted median	25	-0.0395137	0.0254428	0.120413	0.961257	0.914497	1.01041
			Inverse variance weighted	25	-0.0406977	0.0173422	0.0189382	0.960119	0.928033	0.993315
			Simple mode	25	-0.0507798	0.0424001	0.242755	0.950488	0.874692	1.03285
			Weighted mode	25	-0.0454613	0.0261461	0.0948942	0.955557	0.907821	1.0058
	CD28- CD8dim AC	ebi-a-GCST90001663	MR Egger	28	0.0420989	0.0340533	0.227412	1.043	0.975656	1.11499
			Weighted median	28	0.0483945	0.0293348	0.0989984	1.04958	0.99094	1.1117
			Inverse variance weighted	28	0.0443425	0.0210574	0.0352229	1.04534	1.00307	1.08939
			Simple mode	28	0.0272595	0.0573532	0.638402	1.02763	0.918372	1.1499
			Weighted mode	28	0.0453157	0.0454101	0.327177	1.04636	0.957253	1.14376
	CD24 on unsw mem	ebi-a-GCST90001772	MR Egger	23	-0.0287084	0.0158858	0.0850856	0.9717	0.941911	1.00243
			Weighted median	23	-0.0211779	0.018466	0.251442	0.979045	0.944243	1.01513
			Inverse variance weighted	23	-0.0293494	0.0130356	0.0243549	0.971077	0.946581	0.996208
			Simple mode	23	-0.0656139	0.0301531	0.0405719	0.936492	0.882749	0.993507
			Weighted mode	23	-0.0304184	0.0167439	0.0829166	0.97004	0.938721	1.0024
	CD25 on IgD+ CD38- unsw mem	ebi-a-GCST90001782	MR Egger	22	0.0316413	0.0135551	0.0301238	1.03215	1.00509	1.05994
			Weighted median	22	0.0372768	0.0159589	0.0195017	1.03798	1.00602	1.07096
			Inverse variance weighted	22	0.0281048	0.01082	0.00939052	1.0285	1.00692	1.05055
			Simple mode	22	0.0155661	0.0273949	0.575918	1.01569	0.96259	1.07171
			Weighted mode	22	0.032582	0.0141889	0.0320499	1.03312	1.00478	1.06225
	CD25 on unsw mem	ebi-a-GCST90001792	MR Egger	24	-0.0459293	0.0170041	0.0130474	0.95511	0.923802	0.987478
			Weighted median	24	-0.0424633	0.0201095	0.0347201	0.958426	0.921384	0.996956
			Inverse variance weighted	24	-0.0422913	0.0136789	0.00199006	0.958591	0.933232	0.984639
			Simple mode	24	-0.0893605	0.0324534	0.0113133	0.914516	0.858156	0.974577
			Weighted mode	24	-0.0404116	0.0170143	0.0262609	0.960394	0.928895	0.992961
	HVEM on CD8br	ebi-a-GCST90001881	MR Egger	16	0.0762471	0.0578034	0.208312	1.07923	0.96363	1.2087
			Weighted median	16	0.0383044	0.0300196	0.201962	1.03905	0.979675	1.10202
			Inverse variance weighted	16	0.0573176	0.0267658	0.0322378	1.05899	1.00487	1.11603
			Simple mode	16	0.0381588	0.0492112	0.450151	1.0389	0.943372	1.14409
			Weighted mode	16	0.0405779	0.0423019	0.352643	1.04141	0.95855	1.13144
	CD45 on NKT	ebi-a-GCST90001919	MR Egger	22	0.0338934	0.0237216	0.168495	1.03447	0.987478	1.08371
			Weighted median	22	0.0210076	0.025733	0.41429	1.02123	0.971	1.07406
			Inverse variance weighted	22	0.0382625	0.0171649	0.0258068	1.039	1.00463	1.07455
			Simple mode	22	-0.00709006	0.0423556	0.868662	0.992935	0.913833	1.07888
			Weighted mode	22	0.0156731	0.0225681	0.494994	1.0158	0.971844	1.06174
	CD25 on CD45RA+ CD4 not Treg	ebi-a-GCST90001934	MR Egger	21	-0.032574	0.0227273	0.168036	0.967951	0.925779	1.01204
			Weighted median	21	-0.042735	0.0268286	0.111185	0.958165	0.909083	1.0099
			Inverse variance weighted	21	-0.0362986	0.0177144	0.0404529	0.964352	0.931444	0.998423
			Simple mode	21	-0.0570234	0.0470082	0.239243	0.944572	0.861432	1.03574
			Weighted mode	21	-0.0446064	0.0231581	0.0684164	0.956374	0.913935	1.00078
	CD4 on monocyte	ebi-a-GCST90001958	MR Egger	14	-0.0484271	0.028571	0.11585	0.952727	0.900841	1.0076
			Weighted median	14	-0.0154593	0.0291802	0.596259	0.98466	0.929924	1.04262
			Inverse variance weighted	14	-0.0459194	0.0204221	0.0245436	0.955119	0.917643	0.994125
			Simple mode	14	-0.097123	0.0474438	0.0614152	0.907444	0.826866	0.995875
			Weighted mode	14	-0.0332432	0.029061	0.273288	0.967303	0.913746	1.024
	FSC-A on plasmacytoid DC	ebi-a-GCST90001964	MR Egger	25	-0.0494084	0.0205815	0.0248512	0.951792	0.914161	0.990972
			Weighted median	25	-0.0529663	0.0233954	0.0235767	0.948412	0.905905	0.992914
			Inverse variance weighted	25	-0.041115	0.014689	0.00512551	0.959719	0.932482	0.987751
			Simple mode	25	-0.0821163	0.0393559	0.0477316	0.921165	0.85278	0.995034
			Weighted mode	25	-0.059037	0.0277927	0.0441535	0.942672	0.892695	0.995447
	CX3CR1 on monocyte	ebi-a-GCST90001995	MR Egger	24	0.0757254	0.0448025	0.105111	1.07867	0.987985	1.17767
			Weighted median	24	0.0641714	0.0311361	0.0393037	1.06628	1.00315	1.13337
			Inverse variance weighted	24	0.044733	0.020997	0.0331345	1.04575	1.00359	1.08968
			Simple mode	24	0.0127155	0.0482132	0.794333	1.0128	0.921472	1.11317
			Weighted mode	24	0.0644614	0.0348742	0.0774433	1.06658	0.996116	1.14204
	CX3CR1 on CD14+ CD16- monocyte	ebi-a-GCST90001997	MR Egger	25	0.0752307	0.0386138	0.0636847	1.07813	0.999548	1.1629
			Weighted median	25	0.0638463	0.0292238	0.0289082	1.06593	1.00659	1.12877
			Inverse variance weighted	25	0.0566058	0.0192905	0.003342	1.05824	1.01897	1.09902
			Simple mode	25	0.052693	0.0486918	0.289929	1.05411	0.958158	1.15966
			Weighted mode	25	0.0714151	0.0315142	0.0327426	1.07403	1.00969	1.14246
	CD4 on CD39+ secreting Treg	ebi-a-GCST90002069	MR Egger	22	-0.0364439	0.0257714	0.172704	0.964212	0.916718	1.01417
			Weighted median	22	-0.00921645	0.02642	0.727207	0.990826	0.940823	1.04349
			Inverse variance weighted	22	-0.0373617	0.0176254	0.0340261	0.963328	0.930617	0.997188
			Simple mode	22	0.018434	0.050938	0.721049	1.0186	0.921821	1.12555
			Weighted mode	22	-0.00518106	0.028161	0.855794	0.994832	0.94141	1.05129
	CD45RA on CD39+ resting Treg	ebi-a-GCST90002103	MR Egger	10	0.0342225	0.0320562	0.316864	1.03481	0.971798	1.10192
			Weighted median	10	0.0479961	0.0312015	0.123984	1.04917	0.986927	1.11533
			Inverse variance weighted	10	0.0500513	0.0245774	0.0417027	1.05133	1.00188	1.10321
			Simple mode	10	0.0640056	0.0435377	0.175602	1.0661	0.978898	1.16107
			Weighted mode	10	0.0432911	0.0293501	0.174317	1.04424	0.985866	1.10607
	HLA DR on DC	ebi-a-GCST90002106	MR Egger	20	0.0539386	0.0253163	0.0471696	1.05542	1.00433	1.10911
			Weighted median	20	0.0513148	0.0184961	0.00553098	1.05265	1.01518	1.09152
			Inverse variance weighted	20	0.0358537	0.0161555	0.026467	1.0365	1.0042	1.06985
			Simple mode	20	0.0185576	0.0389665	0.63933	1.01873	0.943823	1.09958
			Weighted mode	20	0.0515543	0.0161055	0.00470328	1.05291	1.02019	1.08667
prostatitis	CD20- %B cell	ebi-a-GCST90001419	MR Egger	19	-0.607738	0.290553	0.0517885	0.544581	0.308134	0.962468
			Weighted median	19	-0.799847	0.261225	0.00219928	0.449398	0.269322	0.749876
			Inverse variance weighted	19	-0.585449	0.181681	0.00127125	0.556855878526858	0.390025	0.795048
			Simple mode	19	-0.648061	0.491375	0.203746	0.523059	0.199656	1.37031
			Weighted mode	19	-0.785469	0.294771	0.015791	0.455906	0.255836	0.812436
	CD4 Treg %CD4	ebi-a-GCST90001478	MR Egger	18	-0.453299	0.300158	0.150487	0.635528	0.352886	1.14455
			Weighted median	18	-0.296423	0.240492	0.217736	0.743473	0.464038	1.19118
			Inverse variance weighted	18	-0.356083	0.174945	0.0418106	0.700414	0.497094	0.986896
			Simple mode	18	-0.250986	0.340992	0.471738	0.778034	0.398786	1.51795
			Weighted mode	18	-0.320154	0.268781	0.249967	0.726037	0.428714	1.22956
	Activated & resting Treg %CD4+	ebi-a-GCST90001500	MR Egger	27	-0.197631	0.150803	0.201932	0.820672	0.610666	1.1029
			Weighted median	27	-0.234696	0.16371	0.151684	0.790811	0.573747	1.09
			Inverse variance weighted	27	-0.28969	0.110677	0.0088592	0.748496	0.602531	0.929821
			Simple mode	27	-0.285408	0.256073	0.275238	0.751707	0.455066	1.24172
			Weighted mode	27	-0.251729	0.162045	0.132404	0.777455	0.5659	1.0681
	CD25hi %T cell	ebi-a-GCST90001506	MR Egger	19	-0.146821	0.21195	0.497841	0.863448	0.56993	1.30813
			Weighted median	19	-0.114374	0.201249	0.569817	0.891924	0.601203	1.32323
			Inverse variance weighted	19	-0.291181	0.14285	0.0415128	0.747381	0.564866	0.988867
			Simple mode	19	-0.0594927	0.298201	0.844104	0.942242	0.525204	1.69043
			Weighted mode	19	-0.0825205	0.215602	0.706392	0.920793	0.603445	1.40503
	Im MDSC %CD33dim HLA DR- CD66b-	ebi-a-GCST90001516	MR Egger	20	-0.211275	0.194877	0.292609	0.809551	0.552537	1.18612
			Weighted median	20	-0.21421	0.1733	0.216434	0.807179	0.574717	1.13367
			Inverse variance weighted	20	-0.243966	0.122241	0.0459581	0.783514	0.616585	0.995636
			Simple mode	20	-0.19244	0.276317	0.494582	0.824944	0.479975	1.41785
			Weighted mode	20	-0.19244	0.201156	0.350749	0.824944	0.556157	1.22363
	Monocyte AC	ebi-a-GCST90001583	MR Egger	27	-0.299955	0.129783	0.0293508	0.740851	0.574457	0.955442
			Weighted median	27	-0.274427	0.155004	0.0766514	0.760007	0.560888	1.02982
			Inverse variance weighted	27	-0.262547	0.105599	0.012909	0.769091	0.625303	0.945943
			Simple mode	27	-0.106665	0.30662	0.730736	0.898827	0.492805	1.63937
			Weighted mode	27	-0.29094	0.134907	0.0404632	0.747561	0.573867	0.973827
	Leukocyte AC	ebi-a-GCST90001600	MR Egger	11	-0.587708	0.407556	0.183173	0.555599	0.249944	1.23504
			Weighted median	11	-0.314	0.267257	0.240035	0.730519	0.432651	1.23346
			Inverse variance weighted	11	-0.514452	0.194333	0.00811431	0.597828	0.408467	0.874975
			Simple mode	11	-0.475685	0.38043	0.239625	0.621459	0.294838	1.30991
			Weighted mode	11	-0.423097	0.27012	0.14834	0.655015	0.385763	1.1122
	CD3- lymphocyte %leukocyte	ebi-a-GCST90001641	MR Egger	18	-0.617524	0.235429	0.0184581	0.539278	0.339947	0.855488
			Weighted median	18	-0.485525	0.23792	0.04128	0.615374	0.386026	0.980981
			Inverse variance weighted	18	-0.4289	0.164934	0.00931044	0.651225	0.471342	0.899757
			Simple mode	18	-0.684863	0.357979	0.0727257	0.504159	0.249948	1.01692
			Weighted mode	18	-0.478394	0.26306	0.0866396	0.619778	0.370096	1.03791
	CD28+ CD45RA- CD8br %T cell	ebi-a-GCST90001691	MR Egger	27	0.227728	0.0760354	0.00611077	1.25574	1.08188	1.45755
			Weighted median	27	0.21164	0.0885727	0.0168736	1.2357	1.03877	1.46997
			Inverse variance weighted	27	0.178787	0.0672261	0.00782602	1.19577	1.04815	1.36418
			Simple mode	27	0.142187	0.151228	0.35576	1.15279	0.857084	1.55052
			Weighted mode	27	0.207029	0.0759939	0.011366	1.23002	1.0598	1.42758
	CD28+ CD45RA- CD8br %CD8br	ebi-a-GCST90001692	MR Egger	28	0.178658	0.0705914	0.0177683	1.19561	1.04112	1.37303
			Weighted median	28	0.135106	0.082419	0.101159	1.14466	0.973911	1.34534
			Inverse variance weighted	28	0.130256	0.0618414	0.0351786	1.13912	1.00909	1.28591
			Simple mode	28	0.121828	0.144845	0.407684	1.12956	0.850384	1.50039
			Weighted mode	28	0.133107	0.0679487	0.0605228	1.14237	0.999928	1.30511
	CD24 on IgD+ CD38- unsw mem	ebi-a-GCST90001767	MR Egger	22	0.107152	0.240628	0.660883	1.1131	0.694559	1.78387
			Weighted median	22	0.224793	0.174793	0.198425	1.25206	0.888872	1.76365
			Inverse variance weighted	22	0.246684	0.121255	0.0419095	1.27977	1.00906	1.62311
			Simple mode	22	0.413585	0.289787	0.168222	1.51223	0.856931	2.66864
			Weighted mode	22	0.243342	0.20528	0.249094	1.2755	0.852991	1.9073
	IgD on IgD+ CD38-	ebi-a-GCST90001822	MR Egger	24	0.297246	0.293941	0.322894	1.34615	0.756631	2.39497
			Weighted median	24	0.173206	0.245277	0.480085	1.18911	0.735256	1.92312
			Inverse variance weighted	24	0.523032	0.171369	0.00227263679911032	1.68713469291997	1.20581	2.3606
			Simple mode	24	0.397556	0.447714	0.383751	1.48818	0.618806	3.57897
			Weighted mode	24	0.210861	0.262747	0.430465	1.23474	0.73777	2.06648
	CD3 on HLA DR+ CD4+	ebi-a-GCST90001849	MR Egger	25	-0.13771	0.284202	0.632579	0.871351	0.499201	1.52094
			Weighted median	25	-0.318945	0.20666	0.122751	0.726916	0.48481	1.08993
			Inverse variance weighted	25	-0.285577	0.137332	0.0375754	0.751581	0.574217	0.983729
			Simple mode	25	-0.11107	0.360623	0.760743	0.894876	0.441362	1.81439
			Weighted mode	25	-0.227591	0.212509	0.294836	0.79645	0.52513	1.20795
	HVEM on CD4+	ebi-a-GCST90001875	MR Egger	18	0.0551452	0.155775	0.727957	1.05669	0.778666	1.43399
			Weighted median	18	0.222779	0.139948	0.111414	1.24954	0.949785	1.64391
			Inverse variance weighted	18	0.209327	0.0988182	0.0341497	1.23284765371312	1.01577	1.49632
			Simple mode	18	0.426041	0.227752	0.0787134	1.53118	0.979852	2.39273
			Weighted mode	18	0.21729	0.166511	0.209297	1.2427	0.896665	1.72229
	CD28 on activated Treg	ebi-a-GCST90001902	MR Egger	18	0.316755	0.218684	0.166803	1.37267	0.894163	2.10723
			Weighted median	18	0.275752	0.200888	0.169856	1.31752	0.888707	1.95324
			Inverse variance weighted	18	0.337844	0.149163	0.0235169	1.40192	1.04653	1.87799
			Simple mode	18	0.195705	0.319199	0.547917	1.21617	0.650558	2.27353
			Weighted mode	18	0.244502	0.209582	0.259471	1.27699	0.84681	1.92569
	FSC-A on HLA DR+ T cell	ebi-a-GCST90001975	MR Egger	18	-0.177656	0.174314	0.323286	0.83723	0.59493	1.17821
			Weighted median	18	-0.17964	0.195128	0.357246	0.835571	0.570016	1.22484
			Inverse variance weighted	18	-0.282248	0.137564	0.0401927	0.754087	0.575871	0.987456
			Simple mode	18	-0.103888	0.281411	0.716561	0.901327	0.519207	1.56467
			Weighted mode	18	-0.189222	0.173373	0.290318	0.827603	0.589175	1.16252
	FSC-A on NKT	ebi-a-GCST90001976	MR Egger	21	-0.422369	0.381317	0.281835	0.655492	0.310444	1.38405
			Weighted median	21	-0.30947	0.287445	0.281648	0.733836	0.417755	1.28907
			Inverse variance weighted	21	-0.377889	0.192508	0.0496487	0.685306	0.469914	0.999427
			Simple mode	21	-0.856634	0.453247	0.0733408	0.424589	0.174645	1.03224
			Weighted mode	21	-0.494584	0.323792	0.142304	0.609824	0.323286	1.15033
	CD45 on CD33br HLA DR+	ebi-a-GCST90002053	MR Egger	16	-0.107538	0.128705	0.417446	0.898043	0.697817	1.15572
			Weighted median	16	-0.188595	0.141119	0.181411	0.828122	0.628017	1.09199
			Inverse variance weighted	16	-0.264397	0.0984091	0.00721596	0.767669	0.633004	0.930982
			Simple mode	16	-0.324247	0.242103	0.200417	0.723071	0.449882	1.16215
			Weighted mode	16	-0.120409	0.131845	0.375553	0.886558	0.684665	1.14798
	CD8 on EM CD8br	ebi-a-GCST90002056	MR Egger	24	0.409945	0.238577	0.0997871	1.50674	0.943965	2.40502
			Weighted median	24	0.273538	0.192503	0.155332	1.31461	0.901433	1.91716
			Inverse variance weighted	24	0.315568	0.137636	0.021861	1.37104	1.04687	1.79559
			Simple mode	24	0.127451	0.315367	0.689847	1.13593	0.612217	2.10764
			Weighted mode	24	0.293546	0.204533	0.164691	1.34117	0.89822	2.00257
	CD4 on resting Treg	ebi-a-GCST90002064	MR Egger	13	-0.148121	0.323241	0.655701	0.862327	0.45764	1.62487
			Weighted median	13	-0.50148	0.267341	0.0606822	0.605634	0.358629	1.02276
			Inverse variance weighted	13	-0.389351	0.197889	0.0491225	0.677496	0.459685	0.998512
			Simple mode	13	-0.889887	0.47984	0.0883868	0.410702	0.160354	1.0519
			Weighted mode	13	-0.551586	0.342892	0.133674	0.576035	0.294153	1.12804
	HLA DR on HLA DR+ T cell	ebi-a-GCST90002113	MR Egger	19	0.395306	0.191703	0.054828	1.48484	1.01976	2.16202
			Weighted median	19	0.308864	0.207676	0.136952	1.36188	0.906485	2.04604
			Inverse variance weighted	19	0.28957	0.132941	0.0293927	1.33585	1.02943	1.73349
			Simple mode	19	0.382884	0.337306	0.271214	1.46651	0.757118	2.84057
			Weighted mode	19	0.299196	0.201469	0.154827	1.34877	0.908752	2.00186
	CD28+ CD45RA+ CD8br AC	ebi-a-GCST90001690	MR Egger	53	0.0611812	0.0327184	0.0672386	1.06309	0.997057	1.1335
			Weighted median	53	0.038794	0.0408277	0.342017	1.03956	0.95961	1.12616
			Inverse variance weighted	53	0.0589667	0.0296421	0.0466696	1.06074	1.00087	1.12419
			Simple mode	53	0.0544918	0.0491373	0.272546	1.056	0.959045	1.16277
			Weighted mode	53	0.0544918	0.0422363	0.202702	1.056	0.972105	1.14714
Benign Prostatic Hyperplasia	CD24+ CD27+ %B cell	ebi-a-GCST90001417	MR Egger	25	-0.0368013	0.0363809	0.322275	0.963868	0.897531	1.03511
			Weighted median	25	-0.0408212	0.0347363	0.239926	0.960001	0.896816	1.02764
			Inverse variance weighted	25	-0.0808293	0.0237143	0.000653308	0.922351	0.880461	0.966234
			Simple mode	25	-0.0864933	0.0552002	0.130229	0.917142	0.823093	1.02194
			Weighted mode	25	-0.0430975	0.0414855	0.309225	0.957818	0.883019	1.03895
	CD20- %B cell	ebi-a-GCST90001419	MR Egger	19	-0.0467759	0.0400892	0.259401	0.954301	0.882187	1.03231
			Weighted median	19	-0.0823177	0.0405981	0.0425985	0.920979	0.850535	0.997258
			Inverse variance weighted	19	-0.0809595	0.0266855	0.00241468	0.922231	0.875235	0.971751
			Simple mode	19	-0.135762	0.0758354	0.0902543	0.87305	0.752466	1.01296
			Weighted mode	19	-0.0842495	0.0405863	0.0525156	0.919202	0.848913	0.995311
	CD20- AC	ebi-a-GCST90001421	MR Egger	23	-0.154906	0.04434	0.00216475	0.856495	0.785203	0.93426
			Weighted median	23	-0.117881	0.0426929	0.00576004	0.888802	0.817455	0.966375
			Inverse variance weighted	23	-0.0872868	0.0276331	0.00158435	0.916414	0.868101	0.967417
			Simple mode	23	-0.0147303	0.0925511	0.874996	0.985378	0.821905	1.18136
			Weighted mode	23	-0.115072	0.0487343	0.027489	0.891302	0.810105	0.980637
	IgD- CD38dim AC	ebi-a-GCST90001438	MR Egger	19	-0.0748232	0.0487463	0.143197	0.927908	0.843356	1.02094
			Weighted median	19	-0.0850659	0.0449302	0.0583196	0.918452	0.841029	1.003
			Inverse variance weighted	19	-0.0671189	0.0298521	0.024552	0.935084	0.881942	0.991428
			Simple mode	19	-0.108876	0.0769828	0.174341	0.896841	0.771235	1.04291
			Weighted mode	19	-0.110213	0.060521	0.085261	0.895643	0.79546	1.00844
	CD20- %lymphocyte	ebi-a-GCST90001443	MR Egger	19	-0.114181	0.0474926	0.0278889	0.892096	0.812803	0.979125
			Weighted median	19	-0.0951357	0.0412995	0.0212475	0.90925	0.838549	0.985911
			Inverse variance weighted	19	-0.0640957	0.0324288	0.0480974	0.937915	0.880156	0.999465
			Simple mode	19	-0.161182	0.0935065	0.101885	0.851137	0.708607	1.02234
			Weighted mode	19	-0.122956	0.0462263	0.0159527	0.884303	0.807705	0.968166
	CD86+ plasmacytoid DC %DC	ebi-a-GCST90001467	MR Egger	29	0.0728201	0.0428452	0.100699	1.07554	0.988906	1.16976
			Weighted median	29	0.0402444	0.0351707	0.252516	1.04107	0.971717	1.11536
			Inverse variance weighted	29	0.0500158	0.024973	0.045199	1.05129	1.00107	1.10403
			Simple mode	29	0.0468842	0.0653957	0.479355	1.048	0.921925	1.19132
			Weighted mode	29	0.0528943	0.0478055	0.277948	1.05432	0.960017	1.15788
	CD25hi CD45RA- CD4 not Treg %T cell	ebi-a-GCST90001512	MR Egger	30	0.0346279	0.0234076	0.150212	1.03523	0.988812	1.08384
			Weighted median	30	0.0386679	0.0237258	0.103146	1.03943	0.992196	1.0889
			Inverse variance weighted	30	0.0357809	0.0167686	0.0328587	1.03643	1.00292	1.07106
			Simple mode	30	0.027422	0.0336434	0.421672	1.0278	0.962213	1.09786
			Weighted mode	30	0.0301746	0.0229779	0.199411	1.03063	0.985248	1.07811
	CD33- HLA DR- AC	ebi-a-GCST90001522	MR Egger	18	0.0145566	0.0455102	0.753219	1.01466	0.928074	1.10933
			Weighted median	18	0.0190976	0.0298103	0.521757	1.01928	0.961433	1.08061
			Inverse variance weighted	18	0.0550258	0.0248697	0.0269276	1.05657	1.0063	1.10935
			Simple mode	18	0.124393	0.0616846	0.0598181	1.13246	1.0035	1.278
			Weighted mode	18	0.0151145	0.0340936	0.663122	1.01523	0.949605	1.08539
	Mo MDSC AC	ebi-a-GCST90001530	MR Egger	17	-0.142932	0.0613505	0.0341964	0.866813	0.768605	0.977571
			Weighted median	17	-0.0917958	0.034119	0.00713541	0.912291	0.853279	0.975385
			Inverse variance weighted	17	-0.092452	0.0257603	0.000332038	0.911693	0.866804	0.958906
			Simple mode	17	-0.0897332	0.0663967	0.195345	0.914175	0.802623	1.04123
			Weighted mode	17	-0.0742405	0.0443661	0.113692	0.928448	0.851123	1.0128
	Lymphocyte AC	ebi-a-GCST90001601	MR Egger	19	0.047893	0.0461809	0.314228	1.04906	0.958274	1.14844
			Weighted median	19	0.04856	0.038141	0.202957	1.04976	0.974144	1.13124
			Inverse variance weighted	19	0.0649803	0.0303438	0.0322365440981882	1.06714	1.00552153816061	1.13253015711391
			Simple mode	19	0.0248699	0.0614779	0.690586	1.02518	0.908803	1.15646
			Weighted mode	19	0.0345773	0.0415071	0.415735	1.03518	0.954301	1.12292
	CD28- CD8dim AC	ebi-a-GCST90001663	MR Egger	28	-0.00872493	0.0338601	0.798686	0.991313	0.927659	1.05933
			Weighted median	28	0.0268144	0.032701	0.412225	1.02718	0.963407	1.09517
			Inverse variance weighted	28	0.043627	0.0220399	0.047764	1.04459	1.00043	1.09071
			Simple mode	28	-0.0255784	0.058827	0.667158	0.974746	0.868594	1.09387
			Weighted mode	28	0.00119071	0.0457367	0.979422	1.00119	0.915346	1.09509
	CD28- CD25++ CD8br AC	ebi-a-GCST90001678	MR Egger	24	-0.0201696	0.0259373	0.44507	0.980032	0.931456	1.03114
			Weighted median	24	-0.0184649	0.028143	0.511754	0.981705	0.92902	1.03738
			Inverse variance weighted	24	-0.0404564	0.0196918	0.039929107188045	0.96035103351897	0.923991605035341	0.998141219633352
			Simple mode	24	-0.0628466	0.0538817	0.255413	0.939088	0.844969	1.04369
			Weighted mode	24	-0.0239114	0.0253061	0.354538	0.976372	0.929125	1.02602
	CD127- CD8br %T cell	ebi-a-GCST90001682	MR Egger	15	0.0211829	0.0792304	0.793388	1.02141	0.874495	1.193
			Weighted median	15	-0.111843	0.0523363	0.0325983	0.894185	0.807008	0.990779
			Inverse variance weighted	15	-0.123634	0.0410178	0.00257702523538744	0.883703504749414	0.815439092063442	0.957682666807494
			Simple mode	15	-0.135707	0.0848351	0.131993	0.873099	0.73935	1.03104
			Weighted mode	15	-0.130168	0.0718674	0.0916096	0.877948	0.762595	1.01075
	BAFF-R on IgD+ CD24-	ebi-a-GCST90001704	MR Egger	20	-0.0386021	0.0205069	0.0760505	0.962133	0.924229	1.00159
			Weighted median	20	-0.0143634	0.0203717	0.48077	0.985739	0.947156	1.02589
			Inverse variance weighted	20	-0.0343986	0.0156547	0.0279963	0.966186	0.936991	0.996291
			Simple mode	20	-0.0229985	0.0443476	0.610029	0.977264	0.895906	1.06601
			Weighted mode	20	-0.0104983	0.0201468	0.608324	0.989557	0.951243	1.02941
	CD27 on CD20-	ebi-a-GCST90001796	MR Egger	16	0.00913475	0.0345535	0.795351	1.00918	0.943093	1.07989
			Weighted median	16	-0.0258281	0.0364667	0.47878	0.974503	0.907281	1.0467
			Inverse variance weighted	16	-0.0621866	0.0314316	0.0478751	0.939708	0.883563	0.999419
			Simple mode	16	-0.0998266	0.0689339	0.168155	0.904994	0.790621	1.03591
			Weighted mode	16	-0.0141255	0.0350202	0.69238	0.985974	0.920567	1.05603
	CD38 on IgD+	ebi-a-GCST90001818	MR Egger	16	0.00887837	0.0872943	0.920432	1.00892	0.850255	1.19719
			Weighted median	16	-0.0785167	0.0585415	0.179851	0.924487	0.824269	1.03689
			Inverse variance weighted	16	-0.101141	0.0420391	0.0161333	0.903805	0.83232	0.98143
			Simple mode	16	-0.0678986	0.0979709	0.49887	0.934355	0.771112	1.13216
			Weighted mode	16	-0.0678986	0.0835062	0.428881	0.934355	0.793287	1.10051
	HVEM on CD8br	ebi-a-GCST90001881	MR Egger	16	0.0793115	0.0664788	0.252683	1.08254	0.950291	1.2332
			Weighted median	16	0.075313	0.0332225	0.0233948	1.07822	1.01025	1.15077
			Inverse variance weighted	16	0.0769178	0.0306123	0.0119831490640179	1.07995	1.01706	1.14673
			Simple mode	16	0.0923647	0.0523008	0.0977302	1.09676	0.989906	1.21516
			Weighted mode	16	0.0872108	0.042107	0.0560062	1.09113	1.00469	1.185
	CD16-CD56 on HLA DR+ NK	ebi-a-GCST90001885	MR Egger	25	-0.0466931	0.0257768	0.0831534	0.95438	0.90736	1.00384
			Weighted median	25	-0.0298459	0.0283759	0.29289	0.970595	0.918087	1.02611
			Inverse variance weighted	25	-0.0486409	0.018856	0.00989145	0.952523	0.917963	0.988385
			Simple mode	25	-0.0437705	0.0464176	0.355091	0.957174	0.873935	1.04834
			Weighted mode	25	-0.0399817	0.0296456	0.190037	0.960807	0.90657	1.01829
	CD45 on lymphocyte	ebi-a-GCST90001914	MR Egger	22	-0.0747377	0.0368528	0.0560908	0.927987	0.863321	0.997497
			Weighted median	22	-0.066125	0.038802	0.0883503	0.936014	0.867468	1.00998
			Inverse variance weighted	22	-0.0795106	0.024184	0.00100997	0.923568	0.880812	0.9684
			Simple mode	22	-0.166661	0.070078	0.0269681	0.846486	0.737851	0.971117
			Weighted mode	22	-0.0663401	0.0401428	0.113286	0.935813	0.865005	1.01242
	CD25 on CD45RA- CD4 not Treg	ebi-a-GCST90001933	MR Egger	26	0.0276228	0.0192978	0.165211	1.02801	0.989851	1.06764
			Weighted median	26	0.0459855	0.0220958	0.0374166	1.04706	1.00268	1.0934
			Inverse variance weighted	26	0.0415985	0.0148992	0.00523837303619279	1.04247585363318	1.01247324417319	1.07336753011749
			Simple mode	26	0.0582128	0.0343854	0.102892	1.05994	0.990859	1.13384
			Weighted mode	26	0.0443005	0.0192748	0.0301807	1.0453	1.00654	1.08554
	CD25 on secreting Treg	ebi-a-GCST90001941	MR Egger	14	0.0399236	0.022653	0.103429	1.04073	0.995534	1.08798
			Weighted median	14	0.0380109	0.0231252	0.100239	1.03874	0.992712	1.08691
			Inverse variance weighted	14	0.0426621	0.0182565	0.0194488872879242	1.04358515855421	1.00690301404946	1.08160365790814
			Simple mode	14	0.057169	0.0328986	0.105872	1.05883	0.992714	1.12936
			Weighted mode	14	0.0398081	0.0219641	0.0930707	1.04061	0.996764	1.08639
	FSC-A on NKT	ebi-a-GCST90001976	MR Egger	21	-0.00376835	0.0618475	0.952051	0.996239	0.882506	1.12463
			Weighted median	21	-0.00338701	0.0462516	0.941623	0.996619	0.910246	1.09119
			Inverse variance weighted	21	-0.0647476	0.0312417	0.0382213	0.937304	0.881631	0.996492
			Simple mode	21	-0.101918	0.0873042	0.256785	0.903104	0.761067	1.07165
			Weighted mode	21	0.00101795	0.0581515	0.986207	1.00102	0.893187	1.12187
	CD40 on CD14+ CD16+ monocyte	ebi-a-GCST90001981	MR Egger	21	-0.00220464	0.0260013	0.933316	0.997798	0.948221	1.04997
			Weighted median	21	-0.0233458	0.0194855	0.230874	0.976925	0.940318	1.01496
			Inverse variance weighted	21	-0.031472	0.0151638	0.0379434	0.969018	0.940642	0.998251
			Simple mode	21	-0.0391805	0.0277731	0.173688	0.961577	0.910633	1.01537
			Weighted mode	21	-0.0238176	0.0181607	0.204548	0.976464	0.942318	1.01185
	CD8 on EM CD8br	ebi-a-GCST90002056	MR Egger	24	0.0534826	0.0478452	0.2757	1.05494	0.960507	1.15865
			Weighted median	24	0.0302511	0.0370471	0.414181	1.03071	0.958524	1.10834
			Inverse variance weighted	24	0.0560237	0.0270082	0.0380492	1.05762	1.00309	1.11512
			Simple mode	24	0.0516869	0.0627007	0.418211	1.05305	0.93127	1.19075
			Weighted mode	24	0.0247436	0.0495524	0.622282	1.02505	0.930178	1.1296
	SSC-A on CD8br	ebi-a-GCST90002082	MR Egger	18	0.0301094	0.0299692	0.330006	1.03057	0.971776	1.09292
			Weighted median	18	0.0469593	0.035804	0.189667	1.04808	0.977051	1.12427
			Inverse variance weighted	18	0.0488931	0.0242916	0.0441401	1.05011	1.00128	1.10131
			Simple mode	18	-0.0148092	0.0663092	0.825936	0.9853	0.865217	1.12205
			Weighted mode	18	0.0451463	0.0305152	0.157307	1.04618	0.985444	1.11066
	HLA DR on CD33- HLA DR+	ebi-a-GCST90002112	MR Egger	14	0.0418014	0.0278493	0.159206	1.04269	0.987298	1.10118
			Weighted median	14	0.0431588	0.0208627	0.0385731	1.0441	1.00227	1.08768
			Inverse variance weighted	14	0.0369846	0.0178302	0.0380548	1.03768	1.00204	1.07458
			Simple mode	14	0.0286539	0.0341013	0.415949	1.02907	0.962535	1.1002
			Weighted mode	14	0.0430108	0.0191299	0.0425368	1.04395	1.00553	1.08383
	HLA DR on HLA DR+ T cell	ebi-a-GCST90002113	MR Egger	19	0.0285861	0.0312467	0.373063	1.029	0.96787	1.09399
			Weighted median	19	0.011491	0.0326874	0.725182	1.01156	0.948782	1.07849
			Inverse variance weighted	19	0.043569	0.0216438	0.0441143	1.04453	1.00115	1.0898
			Simple mode	19	0.0694008	0.061091	0.270846	1.07187	0.950908	1.20821
			Weighted mode	19	0.0182118	0.0337721	0.596319	1.01838	0.953151	1.08807
