# Supplementary material for: Causality investigation among gut microbiota, immune cells, and prostate diseases: a Mendelian randomization study
Source: Front Microbiol. 2024 Sep 11;15:1445304. doi: 10.3389/fmicb.2024.1445304 (PMC11422081; doi:10.3389/fmicb.2024.1445304)
Supplement: Supplementary Table S6 — Causal analysis of prostate diseases on immune cells. [file Table_6.XLSX]

## Sheet: Sheet1
Prostate disease	Immune cell	ID	method	nsnp	b	se	pval	lo_ci	up_ci	or	or_lci95	or_uci95
Prostate cancer	IgD+ CD38 B cell %lymphocyte	ebi-a-GCST90001429	MR Egger	118	-0.00449358	0.0520198	0.931312	-0.106452	0.0974652	0.995516	0.899018	1.10237
			Weighted median	118	-0.0206182	0.0383672	0.590998	-0.0958178	0.0545815	0.979593	0.90863	1.0561
			Inverse variance weighted	118	-0.0147083	0.0268883	0.584369	-0.0674094	0.0379928	0.985399	0.934812	1.03872
			Simple mode	118	-0.0516791	0.0762301	0.499151	-0.20109	0.0977319	0.949634	0.817839	1.10267
			Weighted mode	118	-0.0368304	0.0450498	0.415276	-0.125128	0.0514671	0.96384	0.882384	1.05281
	CD62L- HLA DR++ monocyte AC	ebi-a-GCST90001454	MR Egger	118	-0.0959205	0.0534244	0.0751865	-0.200632	0.00879126	0.908536	0.818213	1.00883
			Weighted median	118	-0.0570276	0.0422705	0.177302	-0.139878	0.0258227	0.944568	0.869464	1.02616
			Inverse variance weighted	118	-0.024895	0.0279186	0.372554	-0.0796153	0.0298254	0.975412	0.923472	1.03027
			Simple mode	118	-0.0519643	0.0853074	0.543612	-0.219167	0.115238	0.949363	0.803188	1.12214
			Weighted mode	118	-0.0849482	0.0510436	0.0987427	-0.184994	0.0150972	0.91856	0.83111	1.01521
	CD62L- DC AC	ebi-a-GCST90001462	MR Egger	118	-0.013775	0.0534331	0.79702	-0.118504	0.090954	0.986319	0.888248	1.09522
			Weighted median	118	0.0214376	0.0403716	0.595415	-0.0576909	0.100566	1.02167	0.943942	1.1058
			Inverse variance weighted	118	-0.00690578	0.0277055	0.803163	-0.0612086	0.0473971	0.993118	0.940627	1.04854
			Simple mode	118	0.039332	0.0736218	0.594186	-0.104967	0.183631	1.04012	0.900354	1.20157
			Weighted mode	118	0.0288155	0.04608	0.532969	-0.0615013	0.119132	1.02923	0.940352	1.12652
	CD39+ resting Treg AC	ebi-a-GCST90001483	MR Egger	119	0.00170851	0.0484061	0.971904	-0.0931675	0.0965845	1.00171	0.911041	1.1014
			Weighted median	119	-0.0108821	0.0372626	0.770258	-0.0839167	0.0621526	0.989177	0.919508	1.06412
			Inverse variance weighted	119	-0.00784483	0.025265	0.756179	-0.0573642	0.0416746	0.992186	0.94425	1.04256
			Simple mode	119	-0.0218326	0.068396	0.750133	-0.155889	0.112224	0.978404	0.855654	1.11876
			Weighted mode	119	-0.00376335	0.0431373	0.930628	-0.0883125	0.0807858	0.996244	0.915475	1.08414
	CD39+ resting Treg % CD4 Treg	ebi-a-GCST90001485	MR Egger	119	-0.00663545	0.0480399	0.89038	-0.100794	0.0875227	0.993387	0.90412	1.09147
			Weighted median	119	-0.0161513	0.0361789	0.655288	-0.087062	0.0547594	0.983978	0.91662	1.05629
			Inverse variance weighted	119	-0.0195391	0.0250446	0.43529	-0.0686265	0.0295483	0.980651	0.933675	1.02999
			Simple mode	119	0.00704217	0.0718651	0.922105	-0.133813	0.147898	1.00707	0.874753	1.15939
			Weighted mode	119	0.00704217	0.0459224	0.878385	-0.0829658	0.0970501	1.00707	0.920383	1.10192
	Secreting Treg % CD4 Treg	ebi-a-GCST90001493	MR Egger	119	-0.00811817	0.0464837	0.86166	-0.0992263	0.08299	0.991915	0.905538	1.08653
			Weighted median	119	-0.0612036	0.0393851	0.12019	-0.138398	0.0159912	0.940632	0.870752	1.01612
			Inverse variance weighted	119	-0.0303092	0.0242157	0.210702	-0.077772	0.0171535	0.970145	0.925175	1.0173
			Simple mode	119	-0.0458454	0.075351	0.544076	-0.193533	0.101843	0.95519	0.824042	1.10721
			Weighted mode	119	-0.0458454	0.0483251	0.344719	-0.140563	0.0488718	0.95519	0.868869	1.05009
	CD39+ secreting Treg %secreting Treg	ebi-a-GCST90001496	MR Egger	119	0.059151	0.0495612	0.23509	-0.037989	0.156291	1.06094	0.962724	1.16917
			Weighted median	119	0.023725	0.040688	0.559829	-0.0560235	0.103474	1.02401	0.945517	1.10902
			Inverse variance weighted	119	0.0135679	0.0258903	0.600241	-0.037177	0.0643128	1.01366	0.963506	1.06643
			Simple mode	119	0.0327306	0.0709504	0.645421	-0.106332	0.171793	1.03327	0.899126	1.18743
			Weighted mode	119	0.0327306	0.0511521	0.523499	-0.0675275	0.132989	1.03327	0.934702	1.14224
	CD39+ secreting Treg %CD4 Treg	ebi-a-GCST90001497	MR Egger	119	0.0452706	0.0489386	0.356845	-0.050649	0.14119	1.04631	0.950612	1.15164
			Weighted median	119	-0.00824964	0.0423352	0.845499	-0.0912266	0.0747273	0.991784	0.912811	1.07759
			Inverse variance weighted	119	0.00589635	0.0255652	0.817594	-0.0442113	0.056004	1.00591	0.956752	1.0576
			Simple mode	119	0.0394991	0.0713743	0.581032	-0.100395	0.179393	1.04029	0.90448	1.19649
			Weighted mode	119	0.0187002	0.0455658	0.682257	-0.0706087	0.108009	1.01888	0.931826	1.11406
	Activated & resting Treg % CD4 Treg	ebi-a-GCST90001499	MR Egger	119	0.00537944	0.0467293	0.908548	-0.08621	0.0969689	1.00539	0.917402	1.10183
			Weighted median	119	0.0633665	0.0385527	0.100253	-0.0121969	0.13893	1.06542	0.987877	1.14904
			Inverse variance weighted	119	0.0315033	0.0243431	0.195617	-0.0162091	0.0792157	1.032	0.983922	1.08244
			Simple mode	119	0.0548826	0.076618	0.475212	-0.0952886	0.205054	1.05642	0.909111	1.22759
			Weighted mode	119	0.034349	0.046114	0.45783	-0.0560344	0.124732	1.03495	0.945507	1.13285
	CD33br HLA DR+ CD14dim AC	ebi-a-GCST90001520	MR Egger	118	0.0223125	0.0703213	0.751591	-0.115517	0.160142	1.02256	0.890905	1.17368
			Weighted median	118	0.00231843	0.0547336	0.966213	-0.104959	0.109596	1.00232	0.900361	1.11583
			Inverse variance weighted	118	0.0180868	0.0357656	0.613065	-0.0520138	0.0881874	1.01825	0.949316	1.09219
			Simple mode	118	-0.03292	0.115437	0.776014	-0.259177	0.193337	0.967616	0.771686	1.21329
			Weighted mode	118	-0.03292	0.0750816	0.661864	-0.18008	0.11424	0.967616	0.835203	1.12102
	Mo MDSC AC	ebi-a-GCST90001530	MR Egger	118	0.0672674	0.0662383	0.311963	-0.0625596	0.197094	1.06958	0.939357	1.21786
			Weighted median	118	0.0448477	0.057491	0.435342	-0.0678346	0.15753	1.04587	0.934415	1.17062
			Inverse variance weighted	118	-0.020115	0.0339099	0.553054	-0.0865785	0.0463484	0.980086	0.917064	1.04744
			Simple mode	118	0.0491848	0.111085	0.658752	-0.168542	0.266911	1.05041	0.844896	1.30592
			Weighted mode	118	0.0491848	0.0670154	0.464458	-0.0821654	0.180535	1.05041	0.92112	1.19786
	CD14+ CD16+ monocyte AC	ebi-a-GCST90001580	MR Egger	118	-0.0156143	0.0480186	0.745636	-0.109731	0.0785022	0.984507	0.896075	1.08167
			Weighted median	118	-0.0426691	0.0384396	0.266985	-0.118011	0.0326724	0.958228	0.888687	1.03321
			Inverse variance weighted	118	-0.0307546	0.0249203	0.217159	-0.0795983	0.0180892	0.969714	0.923487	1.01825
			Simple mode	118	-0.0588749	0.0689016	0.394586	-0.193922	0.0761722	0.942825	0.823722	1.07915
			Weighted mode	118	-0.0588749	0.0461459	0.204538	-0.149321	0.031571	0.942825	0.861293	1.03207
	CD39+ CD4+ AC	ebi-a-GCST90001660	MR Egger	119	-0.100092	0.0479211	0.0389043	-0.194017	-0.00616688	0.904754	0.823644	0.993852
			Weighted median	119	-0.0547365	0.0378708	0.14836	-0.128963	0.0194902	0.946735	0.879006	1.01968
			Inverse variance weighted	119	-0.0312041	0.025105	0.213889	-0.0804099	0.0180017	0.969278	0.922738	1.01816
			Simple mode	119	0.0621444	0.0735095	0.399603	-0.0819343	0.206223	1.06412	0.921333	1.22903
			Weighted mode	119	-0.0415612	0.0444827	0.352046	-0.128747	0.045625	0.959291	0.879196	1.04668
	CD28- CD8dim AC	ebi-a-GCST90001663	MR Egger	119	-0.0126882	0.0556642	0.820089	-0.12179	0.0964136	0.987392	0.885334	1.10121
			Weighted median	119	-0.0403793	0.0406904	0.321025	-0.120132	0.0393739	0.960425	0.886803	1.04016
			Inverse variance weighted	119	-0.0530703	0.0288736	0.0660588	-0.109662	0.00352187	0.948313	0.896137	1.00353
			Simple mode	119	-0.074345	0.0811863	0.361674	-0.23347	0.0847801	0.928351	0.791781	1.08848
			Weighted mode	119	-0.074345	0.0490244	0.13207	-0.170433	0.0217427	0.928351	0.8433	1.02198
	CD24 on unsw mem	ebi-a-GCST90001772	MR Egger	119	-0.0447445	0.0499377	0.372088	-0.142622	0.0531333	0.956242	0.867081	1.05457
			Weighted median	119	-0.0615532	0.042583	0.148321	-0.145016	0.0219095	0.940303	0.865009	1.02215
			Inverse variance weighted	119	-0.0383869	0.0261136	0.141563	-0.0895695	0.0127958	0.962341	0.914325	1.01288
			Simple mode	119	0.0307189	0.0807667	0.704376	-0.127584	0.189022	1.0312	0.88022	1.20807
			Weighted mode	119	-0.0125209	0.0522298	0.810957	-0.114891	0.0898495	0.987557	0.891463	1.09401
	CD25 on IgD+ CD38- unsw mem	ebi-a-GCST90001782	MR Egger	119	0.00351019	0.0487733	0.942749	-0.0920855	0.0991059	1.00352	0.912027	1.10418
			Weighted median	119	-0.0611538	0.0406902	0.132861	-0.140907	0.0185989	0.940679	0.86857	1.01877
			Inverse variance weighted	119	-0.0315214	0.0253455	0.213622	-0.0811986	0.0181558	0.96897	0.922011	1.01832
			Simple mode	119	-0.0673894	0.0744287	0.367087	-0.21327	0.0784908	0.934831	0.807938	1.08165
			Weighted mode	119	-0.0673894	0.0464723	0.149684	-0.158475	0.0236964	0.934831	0.853444	1.02398
	CD25 on unsw mem	ebi-a-GCST90001792	MR Egger	118	-0.00164654	0.0478142	0.972588	-0.0953624	0.0920694	0.998355	0.909043	1.09644
			Weighted median	118	-0.0448752	0.0396385	0.257588	-0.122567	0.0328162	0.956117	0.884647	1.03336
			Inverse variance weighted	118	-0.00874665	0.0247714	0.724018	-0.0572986	0.0398053	0.991291	0.944312	1.04061
			Simple mode	118	-0.00909588	0.072802	0.900785	-0.151788	0.133596	0.990945	0.859171	1.14293
			Weighted mode	118	-0.0184527	0.0460307	0.68924	-0.108673	0.0717674	0.981716	0.897024	1.07441
	HVEM on CD8br	ebi-a-GCST90001881	MR Egger	117	-0.00834885	0.0781658	0.915126	-0.161554	0.144856	0.991686	0.850821	1.15587
			Weighted median	117	0.0317925	0.0640051	0.619388	-0.0936576	0.157243	1.0323	0.910595	1.17028
			Inverse variance weighted	117	-0.0157794	0.0405131	0.696915	-0.0951852	0.0636264	0.984344	0.909205	1.06569
			Simple mode	117	0.163417	0.117318	0.166301	-0.0665259	0.39336	1.17753	0.935639	1.48195
			Weighted mode	117	0.0436553	0.0777388	0.575497	-0.108713	0.196023	1.04462	0.896988	1.21656
	CD45 on NKT	ebi-a-GCST90001919	MR Egger	118	0.00749638	0.0523489	0.88638	-0.0951074	0.1101	1.00752	0.909275	1.11639
			Weighted median	118	0.00308483	0.0431209	0.942969	-0.0814321	0.0876017	1.00309	0.921795	1.09155
			Inverse variance weighted	118	-0.00884925	0.0272363	0.745252	-0.0622324	0.0445339	0.99119	0.939664	1.04554
			Simple mode	118	0.051331	0.0862024	0.552679	-0.117626	0.220288	1.05267	0.889029	1.24644
			Weighted mode	118	0.00449634	0.0499922	0.928488	-0.0934883	0.102481	1.00451	0.910749	1.10792
	CD25 on CD45RA+ CD4 not Treg	ebi-a-GCST90001934	MR Egger	119	0.0604739	0.0474403	0.204928	-0.0325091	0.153457	1.06234	0.968014	1.16586
			Weighted median	119	0.0356576	0.0399724	0.372363	-0.0426883	0.114004	1.0363	0.95821	1.12076
			Inverse variance weighted	119	-0.0014537	0.0246113	0.952899	-0.0496919	0.0467845	0.998547	0.951523	1.0479
			Simple mode	119	0.145381	0.0728904	0.0484005	0.00251617	0.288246	1.15648	1.00252	1.33409
			Weighted mode	119	0.0737159	0.0411259	0.075624	-0.00689086	0.154323	1.0765	0.993133	1.16687
	CD4 on monocyte	ebi-a-GCST90001958	MR Egger	118	-0.167454	0.0526993	0.00190393	-0.270745	-0.0641634	0.845815	0.762811	0.937852
			Weighted median	118	-0.0564873	0.042897	0.187901	-0.140565	0.0275907	0.945078	0.868867	1.02797
			Inverse variance weighted	118	0.00123788	0.0279523	0.964677	-0.0535487	0.0560245	1.00124	0.94786	1.05762
			Simple mode	118	-0.00769147	0.0844818	0.927614	-0.173276	0.157893	0.992338	0.840906	1.17104
			Weighted mode	118	-0.0783044	0.0492919	0.114853	-0.174917	0.0183078	0.924683	0.839527	1.01848
	FSC-A on plasmacytoid DC	ebi-a-GCST90001964	MR Egger	118	0.0176941	0.0532579	0.740312	-0.0866914	0.12208	1.01785	0.91696	1.12984
			Weighted median	118	0.0312307	0.0468082	0.50464	-0.0605133	0.122975	1.03172	0.941281	1.13086
			Inverse variance weighted	118	0.0182459	0.0277042	0.510155	-0.0360543	0.0725461	1.01841	0.964588	1.07524
			Simple mode	118	0.0231223	0.0914996	0.800941	-0.156217	0.202462	1.02339	0.855374	1.22441
			Weighted mode	118	0.0231223	0.0537265	0.667718	-0.0821817	0.128426	1.02339	0.921105	1.13704
	CX3CR1 on monocyte	ebi-a-GCST90001995	MR Egger	118	-0.116651	0.049118	0.0191932	-0.212923	-0.0203802	0.889895	0.808219	0.979826
			Weighted median	118	-0.0610736	0.0399254	0.126093	-0.139327	0.0171802	0.940754	0.869943	1.01733
			Inverse variance weighted	118	-0.0412312	0.0254084	0.104646	-0.0910317	0.00856931	0.959607	0.912989	1.00861
			Simple mode	118	-0.0457069	0.0787256	0.562637	-0.200009	0.108595	0.955322	0.818723	1.11471
			Weighted mode	118	-0.0812773	0.0496949	0.104626	-0.178679	0.0161247	0.921938	0.836374	1.01626
	CX3CR1 on CD14+ CD16- monocyte	ebi-a-GCST90001997	MR Egger	118	-0.108333	0.0494226	0.030379	-0.205201	-0.0114646	0.897329	0.814484	0.988601
			Weighted median	118	-0.0429832	0.0398018	0.280173	-0.120995	0.0350283	0.957927	0.886039	1.03565
			Inverse variance weighted	118	-0.0391959	0.0255754	0.125384	-0.0893236	0.0109319	0.961562	0.91455	1.01099
			Simple mode	118	0.0311834	0.0745001	0.676299	-0.114837	0.177204	1.03167	0.891512	1.19387
			Weighted mode	118	-0.0637598	0.0433235	0.143783	-0.148674	0.0211544	0.93823	0.86185	1.02138
	CD4 on CD39+ secreting Treg	ebi-a-GCST90002069	MR Egger	118	-0.137355	0.0532232	0.0111058	-0.241673	-0.0330378	0.87166	0.785313	0.967502
			Weighted median	118	-0.0674121	0.044456	0.129424	-0.154546	0.0197216	0.93481	0.856804	1.01992
			Inverse variance weighted	118	-0.0180275	0.0276052	0.513725	-0.0721337	0.0360786	0.982134	0.930407	1.03674
			Simple mode	118	-0.0423006	0.0923496	0.647767	-0.223306	0.138705	0.958582	0.79987	1.14878
			Weighted mode	118	-0.111264	0.0587682	0.0607924	-0.226449	0.00392171	0.894703	0.79736	1.00393
	CD45RA on CD39+ resting Treg	ebi-a-GCST90002103	MR Egger	118	0.00564727	0.0572273	0.921562	-0.106518	0.117813	1.00566	0.898959	1.12503
			Weighted median	118	-0.00980604	0.0478564	0.837646	-0.103604	0.0839924	0.990242	0.901582	1.08762
			Inverse variance weighted	118	0.0155565	0.0295336	0.598376	-0.0423294	0.0734424	1.01568	0.958554	1.07621
			Simple mode	118	-0.0327688	0.0776132	0.673649	-0.184891	0.119353	0.967762	0.831195	1.12677
			Weighted mode	118	-0.0430957	0.0509192	0.399082	-0.142897	0.0567059	0.95782	0.866843	1.05834
	HLA DR on DC	ebi-a-GCST90002106	MR Egger	118	-0.0281822	0.0537661	0.601166	-0.133564	0.0771994	0.972211	0.874972	1.08026
			Weighted median	118	-0.0328825	0.0454251	0.469137	-0.121916	0.0561508	0.967652	0.885223	1.05776
			Inverse variance weighted	118	-0.0441421	0.0280123	0.115069	-0.0990462	0.010762	0.956818	0.905701	1.01082
			Simple mode	118	0.0167764	0.0793518	0.832928	-0.138753	0.172306	1.01692	0.870443	1.18804
			Weighted mode	118	0.0167764	0.0483563	0.729264	-0.0780019	0.111555	1.01692	0.924963	1.11801
Prostatitis	CD20- %B cell	ebi-a-GCST90001419	MR Egger	118	0.0156043	0.0497918	0.754547	-0.0819877	0.113196	1.01573	0.921283	1.11985
			Weighted median	118	-0.0230823	0.0394419	0.558397	-0.100388	0.0542238	0.977182	0.904486	1.05572
			Inverse variance weighted	118	0.0198744	0.0256412	0.438284	-0.0303825	0.0701312	1.02007	0.970074	1.07265
			Simple mode	118	-0.0316518	0.0769039	0.681403	-0.182383	0.11908	0.968844	0.833282	1.12646
			Weighted mode	118	-0.0130429	0.0404722	0.747824	-0.0923684	0.0662826	0.987042	0.911769	1.06853
	CD4 Treg %CD4	ebi-a-GCST90001478	MR Egger	119	0.0341335	0.0493275	0.490324	-0.0625485	0.130815	1.03472	0.939367	1.13976
			Weighted median	119	-0.00415659	0.0403826	0.918018	-0.0833065	0.0749933	0.995852	0.920069	1.07788
			Inverse variance weighted	119	0.00699304	0.0256758	0.785346	-0.0433315	0.0573175	1.00702	0.957594	1.05899
			Simple mode	119	0.00178528	0.0739326	0.980776	-0.143123	0.146693	1.00179	0.866648	1.158
			Weighted mode	119	0.00178528	0.0527991	0.973084	-0.101701	0.105271	1.00179	0.9033	1.11101
	Activated & resting Treg %CD4+	ebi-a-GCST90001500	MR Egger	119	0.0217794	0.048023	0.651015	-0.0723457	0.115904	1.02202	0.930209	1.12289
			Weighted median	119	-0.00732644	0.0381215	0.847596	-0.0820445	0.0673916	0.9927	0.921231	1.06971
			Inverse variance weighted	119	0.0232024	0.0249754	0.352884	-0.0257493	0.0721541	1.02347	0.974579	1.07482
			Simple mode	119	0.0311999	0.064623	0.630133	-0.0954612	0.157861	1.03169	0.908954	1.171
			Weighted mode	119	0.00790951	0.0456475	0.862733	-0.0815595	0.0973786	1.00794	0.921678	1.10228
	CD25hi %T cell	ebi-a-GCST90001506	MR Egger	119	-0.0346558	0.0495752	0.485905	-0.131823	0.0625117	0.965938	0.876496	1.06451
			Weighted median	119	0.00201566	0.0399063	0.959716	-0.0762007	0.080232	1.00202	0.92663	1.08354
			Inverse variance weighted	119	0.0139612	0.0257825	0.588162	-0.0365724	0.0644948	1.01406	0.964088	1.06662
			Simple mode	119	-0.0399661	0.0730833	0.58551	-0.183209	0.103277	0.960822	0.832594	1.1088
			Weighted mode	119	0.000656261	0.0453318	0.988474	-0.0881941	0.0895067	1.00066	0.915583	1.09363
	Im MDSC %CD33dim HLA DR- CD66b-	ebi-a-GCST90001516	MR Egger	118	-0.0420417	0.0658302	0.524317	-0.171069	0.0869855	0.95883	0.842764	1.09088
			Weighted median	118	0.010569	0.0548415	0.847178	-0.0969202	0.118058	1.01063	0.907628	1.12531
			Inverse variance weighted	118	-0.0272765	0.0336052	0.416979	-0.0931427	0.0385897	0.973092	0.911064	1.03934
			Simple mode	118	0.0736418	0.101854	0.471115	-0.125992	0.273276	1.07642	0.881622	1.31426
			Weighted mode	118	0.0196799	0.070379	0.780257	-0.118263	0.157623	1.01987	0.888462	1.17072
	Monocyte AC	ebi-a-GCST90001583	MR Egger	118	-0.000638881	0.0470735	0.989195	-0.0929029	0.0916252	0.999361	0.911282	1.09595
			Weighted median	118	-0.0218501	0.0374305	0.559389	-0.0952139	0.0515138	0.978387	0.909178	1.05286
			Inverse variance weighted	118	-0.00742246	0.0244278	0.76124	-0.055301	0.0404561	0.992605	0.9462	1.04129
			Simple mode	118	-0.017559	0.0625516	0.779427	-0.14016	0.105042	0.982594	0.869219	1.11076
			Weighted mode	118	-0.0402116	0.0400225	0.317102	-0.118656	0.0382324	0.960586	0.888114	1.03897
	Leukocyte AC	ebi-a-GCST90001600	MR Egger	119	-0.100092	0.0479211	0.0389043	-0.194017	-0.00616688	0.904754	0.823644	0.993852
			Weighted median	119	-0.0547365	0.0378708	0.14836	-0.128963	0.0194902	0.946735	0.879006	1.01968
			Inverse variance weighted	119	-0.0312041	0.025105	0.213889	-0.0804099	0.0180017	0.969278	0.922738	1.01816
			Simple mode	119	0.0621444	0.0735095	0.399603	-0.0819343	0.206223	1.06412	0.921333	1.22903
			Weighted mode	119	-0.0415612	0.0444827	0.352046	-0.128747	0.045625	0.959291	0.879196	1.04668
	CD3- lymphocyte %leukocyte	ebi-a-GCST90001641	MR Egger	119	-0.0472501	0.0487312	0.334242	-0.142763	0.048263	0.953849	0.866959	1.04945
			Weighted median	119	-0.0203673	0.0399131	0.609848	-0.0985968	0.0578623	0.979839	0.906108	1.05957
			Inverse variance weighted	119	-0.0389285	0.025386	0.125162	-0.0886852	0.0108281	0.961819	0.915134	1.01089
			Simple mode	119	-0.0722055	0.0755952	0.34145	-0.220372	0.0759612	0.93034	0.80222	1.07892
			Weighted mode	119	-0.0259191	0.0482425	0.592095	-0.120474	0.0686362	0.974414	0.8865	1.07105
	CD28+ CD45RA- CD8br %T cell	ebi-a-GCST90001691	MR Egger	119	-0.0306878	0.0493612	0.53535	-0.127436	0.0660602	0.969778	0.88035	1.06829
			Weighted median	119	-0.0491982	0.0423755	0.24564	-0.132254	0.0338577	0.951992	0.876118	1.03444
			Inverse variance weighted	119	-0.0293683	0.0257124	0.253378	-0.0797647	0.0210281	0.971059	0.923334	1.02125
			Simple mode	119	0.0787403	0.0957791	0.412677	-0.108987	0.266467	1.08192	0.896742	1.30535
			Weighted mode	119	-0.0031953	0.0641312	0.960347	-0.128892	0.122502	0.99681	0.879069	1.13032
	CD28+ CD45RA- CD8br %CD8br	ebi-a-GCST90001692	MR Egger	119	-0.0352269	0.0505602	0.487352	-0.134325	0.063871	0.965386	0.874306	1.06595
			Weighted median	119	-0.0272197	0.0427957	0.524752	-0.111099	0.0566598	0.973147	0.89485	1.0583
			Inverse variance weighted	119	-0.0232018	0.0261883	0.375638	-0.0745308	0.0281272	0.977065	0.928179	1.02853
			Simple mode	119	-0.00482346	0.0839286	0.954267	-0.169323	0.159677	0.995188	0.844236	1.17313
			Weighted mode	119	-0.00482346	0.0566269	0.932263	-0.115812	0.106165	0.995188	0.890643	1.11201
	CD24 on IgD+ CD38- unsw mem	ebi-a-GCST90001767	MR Egger	118	-0.00178041	0.06945	0.979592	-0.137902	0.134342	0.998221	0.871184	1.14378
			Weighted median	118	0.0443854	0.0626109	0.478381	-0.078332	0.167103	1.04539	0.924657	1.18188
			Inverse variance weighted	118	0.0372193	0.0362087	0.303992	-0.0337497	0.108188	1.03792	0.966813	1.11426
			Simple mode	118	-0.0448624	0.123249	0.716516	-0.28643	0.196705	0.956129	0.75094	1.21738
			Weighted mode	118	0.018675	0.0829121	0.822187	-0.143833	0.181183	1.01885	0.866033	1.19863
	IgD on IgD+ CD38-	ebi-a-GCST90001822	MR Egger	118	-0.0341948	0.0501632	0.496806	-0.132515	0.0641252	0.966383	0.87589	1.06623
			Weighted median	118	-0.0392793	0.0443371	0.375658	-0.12618	0.0476214	0.961482	0.881456	1.04877
			Inverse variance weighted	118	-0.0165297	0.0258679	0.52282	-0.0672309	0.0341715	0.983606	0.934979	1.03476
			Simple mode	118	0.0036705	0.0891543	0.96723	-0.171072	0.178413	1.00368	0.842761	1.19532
			Weighted mode	118	-0.0219346	0.0554613	0.693199	-0.130639	0.0867696	0.978304	0.877535	1.09065
	CD3 on HLA DR+ CD4+	ebi-a-GCST90001849	MR Egger	118	-0.0100855	0.0524104	0.84774	-0.11281	0.0926389	0.989965	0.89332	1.09707
			Weighted median	118	-0.00962129	0.0426753	0.821627	-0.0932649	0.0740223	0.990425	0.910952	1.07683
			Inverse variance weighted	118	-0.0139652	0.0272343	0.608104	-0.0673444	0.039414	0.986132	0.934873	1.0402
			Simple mode	118	-0.0233046	0.077286	0.76354	-0.174785	0.128176	0.976965	0.839637	1.13675
			Weighted mode	118	-0.0233046	0.0456015	0.61028	-0.112684	0.0660744	0.976965	0.893433	1.06831
	HVEM on CD4+	ebi-a-GCST90001875	MR Egger	117	-0.0141943	0.0778484	0.855643	-0.166777	0.138388	0.985906	0.846388	1.14842
			Weighted median	117	-0.0274792	0.0662384	0.678249	-0.157306	0.102348	0.972895	0.854442	1.10777
			Inverse variance weighted	117	0.0168008	0.0403542	0.677166	-0.0622934	0.095895	1.01694	0.939607	1.10064
			Simple mode	117	0.0355142	0.122596	0.772574	-0.204773	0.275802	1.03615	0.814832	1.31759
			Weighted mode	117	-0.042474	0.0736835	0.565436	-0.186894	0.101946	0.958415	0.829532	1.10732
	CD28 on activated Treg	ebi-a-GCST90001902	MR Egger	118	-0.0631054	0.0508803	0.217378	-0.162831	0.0366199	0.938845	0.849735	1.0373
			Weighted median	118	-0.0184523	0.0419386	0.659949	-0.100652	0.0637474	0.981717	0.904248	1.06582
			Inverse variance weighted	118	-0.0187779	0.0264425	0.477618	-0.0706053	0.0330495	0.981397	0.93183	1.0336
			Simple mode	118	0.0135504	0.0773407	0.861222	-0.138037	0.165138	1.01364	0.871066	1.17956
			Weighted mode	118	-0.0252586	0.0478651	0.598705	-0.119074	0.0685571	0.975058	0.887742	1.07096
	FSC-A on HLA DR+ T cell	ebi-a-GCST90001975	MR Egger	118	-0.106912	0.0511941	0.0389526	-0.207253	-0.00657165	0.898605	0.812814	0.99345
			Weighted median	118	-0.0508502	0.0425371	0.231918	-0.134223	0.0325225	0.950421	0.874395	1.03306
			Inverse variance weighted	118	0.00897769	0.0268957	0.738533	-0.0437378	0.0616932	1.00902	0.957205	1.06364
			Simple mode	118	-0.000721983	0.0836511	0.993128	-0.164678	0.163234	0.999278	0.848167	1.17731
			Weighted mode	118	-0.075987	0.0492434	0.125509	-0.172504	0.0205301	0.926828	0.841555	1.02074
	FSC-A on NKT	ebi-a-GCST90001976	MR Egger	118	-0.107307	0.0507649	0.0366752	-0.206806	-0.00780743	0.89825	0.813177	0.992223
			Weighted median	118	-0.0529452	0.042711	0.215118	-0.136659	0.0307684	0.948432	0.872268	1.03125
			Inverse variance weighted	118	-0.00812089	0.0266986	0.760999	-0.0604501	0.0442083	0.991912	0.941341	1.0452
			Simple mode	118	-0.0318252	0.0834512	0.703626	-0.19539	0.131739	0.968676	0.822514	1.14081
			Weighted mode	118	-0.0581265	0.0538883	0.282963	-0.163748	0.0474946	0.943531	0.848956	1.04864
	CD45 on CD33br HLA DR+	ebi-a-GCST90002053	MR Egger	118	-0.147759	0.0819737	0.0740615	-0.308427	0.0129099	0.862639	0.734601	1.01299
			Weighted median	118	-0.109393	0.0621302	0.078289	-0.231168	0.0123825	0.896378	0.793606	1.01246
			Inverse variance weighted	118	-0.0551196	0.0421135	0.19059	-0.137662	0.0274228	0.946372	0.871393	1.0278
			Simple mode	118	-0.0967783	0.120609	0.423939	-0.333171	0.139614	0.907757	0.716648	1.14983
			Weighted mode	118	-0.0967783	0.0767446	0.209802	-0.247198	0.0536411	0.907757	0.780986	1.05511
	CD8 on EM CD8br	ebi-a-GCST90002056	MR Egger	118	-0.0576184	0.053736	0.285834	-0.162941	0.0477042	0.94401	0.849641	1.04886
			Weighted median	118	-0.0352961	0.0443324	0.425934	-0.122188	0.0515954	0.96532	0.884982	1.05295
			Inverse variance weighted	118	-0.0213199	0.0278284	0.443605	-0.0758637	0.0332238	0.978906	0.926943	1.03378
			Simple mode	118	-0.0275331	0.0808008	0.7339	-0.185903	0.130836	0.972842	0.830354	1.13978
			Weighted mode	118	-0.0275331	0.0472581	0.561275	-0.120159	0.0650927	0.972842	0.886779	1.06726
	CD4 on resting Treg	ebi-a-GCST90002064	MR Egger	118	-0.0779137	0.0548183	0.15791	-0.185358	0.0295302	0.925044	0.830807	1.02997
			Weighted median	118	-0.0306581	0.0438471	0.484425	-0.116598	0.0552823	0.969807	0.889942	1.05684
			Inverse variance weighted	118	-0.045429	0.0283949	0.10962	-0.101083	0.0102249	0.955587	0.903858	1.01028
			Simple mode	118	0.0195565	0.0819248	0.811746	-0.141016	0.180129	1.01975	0.868475	1.19737
			Weighted mode	118	-0.0251935	0.0531185	0.636178	-0.129306	0.0789188	0.975121	0.878705	1.08212
	HLA DR on HLA DR+ T cell	ebi-a-GCST90002113	MR Egger	118	0.0194965	0.0514171	0.705245	-0.081281	0.120274	1.01969	0.921935	1.12781
			Weighted median	118	0.00947889	0.043234	0.826458	-0.0752597	0.0942175	1.00952	0.927503	1.0988
			Inverse variance weighted	118	0.00426744	0.026491	0.872022	-0.0476549	0.0561898	1.00428	0.953463	1.0578
			Simple mode	118	0.00869733	0.0832859	0.917009	-0.154543	0.171938	1.00874	0.856807	1.1876
			Weighted mode	118	0.030845	0.0484146	0.525304	-0.0640476	0.125738	1.03133	0.93796	1.13398
	CD28+ CD45RA+ CD8br AC	ebi-a-GCST90001690	MR Egger	119	0.0321094	0.0344443	0.353146	-0.0354013	0.0996202	1.03263	0.965218	1.10475
			Weighted median	119	-0.00357985	0.0283883	0.89965	-0.0592209	0.0520612	0.996427	0.942499	1.05344
			Inverse variance weighted	119	0.0137606	0.0178739	0.441377	-0.0212723	0.0487935	1.01386	0.978952	1.05
			Simple mode	119	-0.0432751	0.0573493	0.451999	-0.15568	0.0691294	0.957648	0.855833	1.07157
			Weighted mode	119	0.0293384	0.0383565	0.445866	-0.0458403	0.104517	1.02977	0.955194	1.11017
Benign Prostatic Hyperplasia	CD24+ CD27+ %B cell	ebi-a-GCST90001417	MR Egger	118	0.0559841	0.0542537	0.304269	-0.0503532	0.162321	1.05758	0.950893	1.17624
			Weighted median	118	0.0403445	0.0404207	0.318224	-0.0388801	0.119569	1.04117	0.961866	1.12701
			Inverse variance weighted	118	0.0131361	0.0281403	0.640637	-0.0420188	0.0682911	1.01322	0.958852	1.07068
			Simple mode	118	0.00784616	0.0786118	0.920667	-0.146233	0.161925	1.00788	0.863956	1.17577
			Weighted mode	118	0.0531623	0.051361	0.30277	-0.0475052	0.15383	1.0546	0.953605	1.16629
	CD20- %B cell	ebi-a-GCST90001419	MR Egger	118	0.0156043	0.0497918	0.754547	-0.0819877	0.113196	1.01573	0.921283	1.11985
			Weighted median	118	-0.0230823	0.0394419	0.558397	-0.100388	0.0542238	0.977182	0.904486	1.05572
			Inverse variance weighted	118	0.0198744	0.0256412	0.438284	-0.0303825	0.0701312	1.02007	0.970074	1.07265
			Simple mode	118	-0.0316518	0.0769039	0.681403	-0.182383	0.11908	0.968844	0.833282	1.12646
			Weighted mode	118	-0.0130429	0.0404722	0.747824	-0.0923684	0.0662826	0.987042	0.911769	1.06853
	CD20- AC	ebi-a-GCST90001421	MR Egger	118	0.035009	0.0480519	0.467735	-0.0591727	0.129191	1.03563	0.942544	1.13791
			Weighted median	118	-0.000872694	0.0407986	0.982934	-0.080838	0.0790926	0.999128	0.922343	1.0823
			Inverse variance weighted	118	0.013134	0.0248326	0.596872	-0.0355378	0.0618059	1.01322	0.965086	1.06376
			Simple mode	118	-0.0547071	0.0761744	0.474076	-0.204009	0.0945946	0.946762	0.815455	1.09921
			Weighted mode	118	-0.0328233	0.0480227	0.495645	-0.126948	0.0613012	0.96771	0.88078	1.06322
	IgD- CD38dim AC	ebi-a-GCST90001438	MR Egger	118	0.0343047	0.05014	0.495227	-0.0639696	0.132579	1.0349	0.938033	1.14177
			Weighted median	118	0.0503286	0.0382483	0.188227	-0.024638	0.125295	1.05162	0.975663	1.13348
			Inverse variance weighted	118	0.0126262	0.0259397	0.626433	-0.0382156	0.0634681	1.01271	0.962505	1.06553
			Simple mode	118	0.0688422	0.0703669	0.329929	-0.0690769	0.206761	1.07127	0.933255	1.22969
			Weighted mode	118	0.0504075	0.0485029	0.300824	-0.0446583	0.145473	1.0517	0.956324	1.15659
	CD20- %lymphocyte	ebi-a-GCST90001443	MR Egger	118	0.0359502	0.049469	0.468861	-0.061009	0.132909	1.0366	0.940815	1.14215
			Weighted median	118	0.0336227	0.0394846	0.39447	-0.0437671	0.111012	1.03419	0.957177	1.11741
			Inverse variance weighted	118	0.0254096	0.0254419	0.317925	-0.0244565	0.0752756	1.02574	0.97584	1.07818
			Simple mode	118	0.0632067	0.079784	0.429834	-0.0931699	0.219583	1.06525	0.911039	1.24556
			Weighted mode	118	0.0219323	0.0478135	0.647297	-0.0717822	0.115647	1.02217	0.930734	1.1226
	CD86+ plasmacytoid DC %DC	ebi-a-GCST90001467	MR Egger	118	-0.0173307	0.0526893	0.742807	-0.120602	0.0859403	0.982819	0.886387	1.08974
			Weighted median	118	-0.0305165	0.0400913	0.446553	-0.109095	0.0480624	0.969944	0.896645	1.04924
			Inverse variance weighted	118	-0.001156	0.0272283	0.966135	-0.0545235	0.0522115	0.998845	0.946936	1.0536
			Simple mode	118	-0.0718257	0.0871733	0.41165	-0.242685	0.0990341	0.930693	0.784518	1.1041
			Weighted mode	118	-0.0593843	0.0583422	0.310844	-0.173735	0.0549665	0.942345	0.84052	1.05651
	CD25hi CD45RA- CD4 not Treg %T cell	ebi-a-GCST90001512	MR Egger	119	-0.0728609	0.0494688	0.143473	-0.16982	0.024098	0.92973	0.843817	1.02439
			Weighted median	119	-0.0114078	0.0417566	0.784702	-0.0932506	0.0704351	0.988657	0.910965	1.07297
			Inverse variance weighted	119	0.00330187	0.0257263	0.897875	-0.0471216	0.0537254	1.00331	0.953971	1.05519
			Simple mode	119	-0.0476145	0.0775175	0.540238	-0.199549	0.10432	0.953501	0.8191	1.10996
			Weighted mode	119	-0.0299959	0.0521609	0.566342	-0.132231	0.0722394	0.970449	0.876138	1.07491
	CD33- HLA DR- AC	ebi-a-GCST90001522	MR Egger	118	0.000545898	0.0693784	0.993735	-0.135436	0.136528	1.00055	0.873335	1.14629
			Weighted median	118	0.0209766	0.0573213	0.714404	-0.0913732	0.133326	1.0212	0.912677	1.14262
			Inverse variance weighted	118	-0.0299171	0.0354423	0.39861	-0.0993839	0.0395498	0.970526	0.905395	1.04034
			Simple mode	118	-0.131347	0.129658	0.313138	-0.385477	0.122783	0.876913	0.680126	1.13064
			Weighted mode	118	-0.00809218	0.076083	0.915479	-0.157215	0.14103	0.99194	0.85452	1.15146
	Mo MDSC AC	ebi-a-GCST90001530	MR Egger	118	0.0672674	0.0662383	0.311963	-0.0625596	0.197094	1.06958	0.939357	1.21786
			Weighted median	118	0.0448477	0.057491	0.435342	-0.0678346	0.15753	1.04587	0.934415	1.17062
			Inverse variance weighted	118	-0.020115	0.0339099	0.553054	-0.0865785	0.0463484	0.980086	0.917064	1.04744
			Simple mode	118	0.0491848	0.111085	0.658752	-0.168542	0.266911	1.05041	0.844896	1.30592
			Weighted mode	118	0.0491848	0.0670154	0.464458	-0.0821654	0.180535	1.05041	0.92112	1.19786
	Lymphocyte AC	ebi-a-GCST90001601	MR Egger	119	-0.0768974	0.048001	0.111854	-0.170979	0.0171847	0.925985	0.842839	1.01733
			Weighted median	119	-0.0607705	0.039561	0.124509	-0.13831	0.0167691	0.941039	0.870829	1.01691
			Inverse variance weighted	119	-0.0538795	0.0250165	0.0312589	-0.102912	-0.00484723	0.947546	0.902207	0.995164
			Simple mode	119	-0.1208	0.0703814	0.0887195	-0.258747	0.0171475	0.886211	0.772018	1.0173
			Weighted mode	119	-0.0679824	0.047677	0.156538	-0.161429	0.0254644	0.934277	0.850927	1.02579
	CD28- CD8dim AC	ebi-a-GCST90001663	MR Egger	119	-0.0126882	0.0556642	0.820089	-0.12179	0.0964136	0.987392	0.885334	1.10121
			Weighted median	119	-0.0403793	0.0406904	0.321025	-0.120132	0.0393739	0.960425	0.886803	1.04016
			Inverse variance weighted	119	-0.0530703	0.0288736	0.0660588	-0.109662	0.00352187	0.948313	0.896137	1.00353
			Simple mode	119	-0.074345	0.0811863	0.361674	-0.23347	0.0847801	0.928351	0.791781	1.08848
			Weighted mode	119	-0.074345	0.0490244	0.13207	-0.170433	0.0217427	0.928351	0.8433	1.02198
	CD28- CD25++ CD8br AC	ebi-a-GCST90001678	MR Egger	118	-0.0107556	0.0461536	0.816141	-0.101217	0.0797054	0.989302	0.903737	1.08297
			Weighted median	118	0.0252453	0.0383609	0.510474	-0.049942	0.100433	1.02557	0.951285	1.10565
			Inverse variance weighted	118	0.00460793	0.023999	0.847738	-0.0424301	0.0516459	1.00462	0.958457	1.053
			Simple mode	118	0.00708127	0.0738131	0.923736	-0.137592	0.151755	1.00711	0.871454	1.16388
			Weighted mode	118	0.0198146	0.0456564	0.665092	-0.069672	0.109301	1.02001	0.9327	1.1155
	CD127- CD8br %T cell	ebi-a-GCST90001682	MR Egger	119	0.00351019	0.0487733	0.942749	-0.0920855	0.0991059	1.00352	0.912027	1.10418
			Weighted median	119	-0.0611538	0.0406902	0.132861	-0.140907	0.0185989	0.940679	0.86857	1.01877
			Inverse variance weighted	119	-0.0315214	0.0253455	0.213622	-0.0811986	0.0181558	0.96897	0.922011	1.01832
			Simple mode	119	-0.0673894	0.0744287	0.367087	-0.21327	0.0784908	0.934831	0.807938	1.08165
			Weighted mode	119	-0.0673894	0.0464723	0.149684	-0.158475	0.0236964	0.934831	0.853444	1.02398
	BAFF-R on IgD+ CD24-	ebi-a-GCST90001704	MR Egger	118	-0.0442718	0.0491688	0.369771	-0.140643	0.0520991	0.956694	0.8688	1.05348
			Weighted median	118	-0.0128191	0.0397283	0.746946	-0.0906866	0.0650484	0.987263	0.913304	1.06721
			Inverse variance weighted	118	-0.0487921	0.0254623	0.0553341	-0.0986983	0.00111413	0.952379	0.906016	1.00111
			Simple mode	118	0.0142726	0.0838899	0.865198	-0.150152	0.178697	1.01437	0.860578	1.19566
			Weighted mode	118	0.0226348	0.0604731	0.708862	-0.0958925	0.141162	1.02289	0.908562	1.15161
	CD27 on CD20-	ebi-a-GCST90001796	MR Egger	118	0.00349836	0.0541296	0.94858	-0.102596	0.109592	1.0035	0.902492	1.11582
			Weighted median	118	0.0555096	0.0430645	0.197402	-0.0288968	0.139916	1.05708	0.971517	1.15018
			Inverse variance weighted	118	0.058439	0.027991	0.0368179	0.00357662	0.113301	1.06018	1.00358	1.11997
			Simple mode	118	0.0532866	0.0844512	0.529287	-0.112238	0.218811	1.05473	0.893832	1.2446
			Weighted mode	118	0.0755999	0.0566081	0.184306	-0.0353519	0.186552	1.07853	0.965266	1.20509
	CD38 on IgD+	ebi-a-GCST90001818	MR Egger	118	-0.0197401	0.0562271	0.726167	-0.129945	0.0904651	0.980453	0.878144	1.09468
			Weighted median	118	-0.0116394	0.0403079	0.772764	-0.0906428	0.0673641	0.988428	0.913344	1.06968
			Inverse variance weighted	118	-0.00766656	0.0289741	0.791317	-0.0644557	0.0491226	0.992363	0.937578	1.05035
			Simple mode	118	-0.0253678	0.0757648	0.738358	-0.173867	0.123131	0.974951	0.840409	1.13103
			Weighted mode	118	-0.0425755	0.0484148	0.380992	-0.137468	0.0523174	0.958318	0.871562	1.05371
	HVEM on CD8br	ebi-a-GCST90001881	MR Egger	117	-0.00834885	0.0781658	0.915126	-0.161554	0.144856	0.991686	0.850821	1.15587
			Weighted median	117	0.0317925	0.0640051	0.619388	-0.0936576	0.157243	1.0323	0.910595	1.17028
			Inverse variance weighted	117	-0.0157794	0.0405131	0.696915	-0.0951852	0.0636264	0.984344	0.909205	1.06569
			Simple mode	117	0.163417	0.117318	0.166301	-0.0665259	0.39336	1.17753	0.935639	1.48195
			Weighted mode	117	0.0436553	0.0777388	0.575497	-0.108713	0.196023	1.04462	0.896988	1.21656
	CD16-CD56 on HLA DR+ NK	ebi-a-GCST90001885	MR Egger	118	-0.0021754	0.0524157	0.966966	-0.10491	0.100559	0.997827	0.900405	1.10579
			Weighted median	118	0.00548332	0.0444266	0.901771	-0.0815928	0.0925594	1.0055	0.921647	1.09698
			Inverse variance weighted	118	-0.0111063	0.0271251	0.682211	-0.0642716	0.0420589	0.988955	0.93775	1.04296
			Simple mode	118	0.00898325	0.0890486	0.919818	-0.165552	0.183519	1.00902	0.847426	1.20144
			Weighted mode	118	-0.00713407	0.0506235	0.888172	-0.106356	0.092088	0.992891	0.899104	1.09646
	CD45 on lymphocyte	ebi-a-GCST90001914	MR Egger	118	-0.000181189	0.0527499	0.997265	-0.103571	0.103209	0.999819	0.901612	1.10872
			Weighted median	118	-0.0572593	0.0420162	0.172949	-0.139611	0.0250925	0.944349	0.869696	1.02541
			Inverse variance weighted	118	-0.00960803	0.0273318	0.725188	-0.0631783	0.0439622	0.990438	0.938776	1.04494
			Simple mode	118	-0.0377639	0.0809328	0.641648	-0.196392	0.120864	0.96294	0.82169	1.12847
			Weighted mode	118	-0.0672126	0.0507907	0.188308	-0.166762	0.0323372	0.934996	0.846401	1.03287
	CD25 on CD45RA- CD4 not Treg	ebi-a-GCST90001933	MR Egger	119	-0.0113726	0.0499501	0.820294	-0.109275	0.0865297	0.988692	0.896484	1.09038
			Weighted median	119	0.000724923	0.039279	0.985275	-0.076262	0.0777118	1.00073	0.926573	1.08081
			Inverse variance weighted	119	0.000894831	0.0259188	0.972459	-0.0499061	0.0516958	1.0009	0.951319	1.05306
			Simple mode	119	-0.0570533	0.0619432	0.358899	-0.178462	0.0643554	0.944544	0.836556	1.06647
			Weighted mode	119	-0.0241689	0.0435954	0.58036	-0.109616	0.0612781	0.976121	0.896178	1.06319
	CD25 on secreting Treg	ebi-a-GCST90001941	MR Egger	119	0.010919	0.0497717	0.826735	-0.0866335	0.108471	1.01098	0.917013	1.11457
			Weighted median	119	-0.0129828	0.0430383	0.762914	-0.0973379	0.0713723	0.987101	0.907249	1.07398
			Inverse variance weighted	119	-0.00325437	0.0257949	0.899603	-0.0538124	0.0473036	0.996751	0.94761	1.04844
			Simple mode	119	0.00431001	0.0751228	0.954345	-0.142931	0.151551	1.00432	0.866814	1.16364
			Weighted mode	119	0.00431001	0.0466064	0.926476	-0.0870385	0.0956585	1.00432	0.916642	1.10038
	FSC-A on NKT	ebi-a-GCST90001976	MR Egger	118	-0.107307	0.0507649	0.0366752	-0.206806	-0.00780743	0.89825	0.813177	0.992223
			Weighted median	118	-0.0529452	0.042711	0.215118	-0.136659	0.0307684	0.948432	0.872268	1.03125
			Inverse variance weighted	118	-0.00812089	0.0266986	0.760999	-0.0604501	0.0442083	0.991912	0.941341	1.0452
			Simple mode	118	-0.0318252	0.0834512	0.703626	-0.19539	0.131739	0.968676	0.822514	1.14081
			Weighted mode	118	-0.0581265	0.0538883	0.282963	-0.163748	0.0474946	0.943531	0.848956	1.04864
	CD40 on CD14+ CD16+ monocyte	ebi-a-GCST90001981	MR Egger	118	-0.00750151	0.0497294	0.880359	-0.104971	0.0899681	0.992527	0.900351	1.09414
			Weighted median	118	0.0163876	0.0409853	0.689273	-0.0639436	0.0967188	1.01652	0.938058	1.10155
			Inverse variance weighted	118	-0.0288533	0.0256422	0.260493	-0.0791121	0.0214055	0.971559	0.923936	1.02164
			Simple mode	118	0.0735738	0.0849469	0.3882	-0.0929222	0.24007	1.07635	0.911264	1.27134
			Weighted mode	118	0.020256	0.0464563	0.663623	-0.0707983	0.11131	1.02046	0.93165	1.11774
	CD8 on EM CD8br	ebi-a-GCST90002056	MR Egger	118	-0.0576184	0.053736	0.285834	-0.162941	0.0477042	0.94401	0.849641	1.04886
			Weighted median	118	-0.0352961	0.0443324	0.425934	-0.122188	0.0515954	0.96532	0.884982	1.05295
			Inverse variance weighted	118	-0.0213199	0.0278284	0.443605	-0.0758637	0.0332238	0.978906	0.926943	1.03378
			Simple mode	118	-0.0275331	0.0808008	0.7339	-0.185903	0.130836	0.972842	0.830354	1.13978
			Weighted mode	118	-0.0275331	0.0472581	0.561275	-0.120159	0.0650927	0.972842	0.886779	1.06726
	SSC-A on CD8br	ebi-a-GCST90002082	MR Egger	118	-0.07749	0.0462887	0.0968134	-0.168216	0.0132359	0.925436	0.845171	1.01332
			Weighted median	118	-0.0929311	0.0388652	0.0167974	-0.169107	-0.0167553	0.911256	0.844419	0.983384
			Inverse variance weighted	118	-0.0282837	0.024071	0.23999	-0.0754628	0.0188954	0.972113	0.927314	1.01908
			Simple mode	118	-0.037586	0.075854	0.621173	-0.18626	0.111088	0.963112	0.830058	1.11749
			Weighted mode	118	-0.117311	0.043167	0.00757517	-0.201918	-0.0327034	0.889309	0.817162	0.967826
	HLA DR on CD33- HLA DR+	ebi-a-GCST90002112	MR Egger	118	0.0132411	0.0713562	0.853112	-0.126617	0.153099	1.01333	0.881071	1.16544
			Weighted median	118	0.0431764	0.0581317	0.457643	-0.0707618	0.157115	1.04412	0.931684	1.17013
			Inverse variance weighted	118	0.0158681	0.0367311	0.665736	-0.0561248	0.0878611	1.01599	0.945421	1.09184
			Simple mode	118	0.0938737	0.107791	0.385598	-0.117396	0.305143	1.09842	0.889233	1.35682
			Weighted mode	118	0.0565112	0.0655528	0.390412	-0.0719724	0.184995	1.05814	0.930557	1.20321
	HLA DR on HLA DR+ T cell	ebi-a-GCST90002113	MR Egger	118	0.0194965	0.0514171	0.705245	-0.081281	0.120274	1.01969	0.921935	1.12781
			Weighted median	118	0.00947889	0.043234	0.826458	-0.0752597	0.0942175	1.00952	0.927503	1.0988
			Inverse variance weighted	118	0.00426744	0.026491	0.872022	-0.0476549	0.0561898	1.00428	0.953463	1.0578
			Simple mode	118	0.00869733	0.0832859	0.917009	-0.154543	0.171938	1.00874	0.856807	1.1876
			Weighted mode	118	0.030845	0.0484146	0.525304	-0.0640476	0.125738	1.03133	0.93796	1.13398
